# Supplementary material for: Factors associated with non-attendance at appointments in the gastroenterology endoscopy unit: a retrospective cohort study
Source: PeerJ. 2022 Jul 25;10:e13518. doi: 10.7717/peerj.13518 (PMC9332409; doi:10.7717/peerj.13518)
Supplement: Supplemental Information 3 — Variables associated with non-adherence to endoscopy appointments during the COVID-19 pandemic no lockdown era. [file peerj-10-13518-s003.xlsx]

## Sheet: Sayfa1
patien number	sex	age	marital status	intervention	appointment outcome	referrin source	anesthesia	GEO DİSTANCE(km)	TRAVEL TİME(s)	TRAVEL TİME(min)	LEAD TİME	seoson	malignancy
1	1	47	1	2	1	1	0	345.76	14399.9	239.998	0	1	0
2	1	47	1	2	1	1	0	345.76	14399.9	239.998	0	1	0
3	1	47	1	2	1	1	0	345.76	14399.9	239.998	0	1	0
4	1	47	1	6	1	1	1	345.76	14399.9	239.998	0	1	0
5	1	58	1	2	1	1	0	5.23	547.9	9.13167	0	1	0
6	1	58	1	2	1	1	0	5.23	547.9	9.13167	0	1	0
7	1	58	1	1	1	1	0	5.23	547.9	9.13167	0	1	0
8	0	62	1	1	1	1	0	10.19	911.6	15.1933	0	1	0
9	0	61	1	2	1	1	0	21.6	1464.4	24.4067	0	1	0
10	0	61	1	1	1	1	0	21.6	1464.4	24.4067	0	1	0
11	1	67	1	5	1	1	0	874.71	37796.8	629.947	0	1	0
12	1	36	1	2	1	1	0	13.14	1070.9	17.8483	0	1	0
13	0	67	1	4	1	1	0	54.52	2897	48.2833	0	1	0
14	0	67	1	4	1	1	0	54.52	2897	48.2833	0	1	0
15	0	67	1	4	1	1	0	54.52	2897	48.2833	0	1	0
16	0	67	1	2	1	1	0	54.52	2897	48.2833	0	1	0
17	1	36	1	3	1	1	0	13.14	1070.9	17.8483	0	1	0
18	0	73	1	1	1	1	0	34.87	2766.1	46.1017	0	1	0
19	0	73	1	2	1	1	0	34.87	2766.1	46.1017	0	1	0
20	0	73	1	2	1	1	0	34.87	2766.1	46.1017	0	1	0
21	0	73	1	2	1	1	0	34.87	2766.1	46.1017	0	1	0
22	1	73	1	2	1	1	0	28.15	2080.4	34.6733	0	1	0
23	1	73	1	1	1	1	0	28.15	2080.4	34.6733	0	1	0
24	0	54	1	2	1	0	0	103.71	5156.4	85.94	0	1	0
25	1	54	1	4	1	1	0	79.64	4016.4	66.94	0	1	0
26	1	54	1	4	1	1	0	79.64	4016.4	66.94	0	1	0
27	1	54	1	4	1	1	0	79.64	4016.4	66.94	0	1	0
28	0	65	1	2	1	1	0	21.46	1651.5	27.525	0	1	0
29	0	65	1	2	1	1	0	21.46	1651.5	27.525	0	1	0
30	0	65	1	1	1	1	0	21.46	1651.5	27.525	0	1	0
31	1	66	0	4	1	1	0	51.66	4229	70.4833	0	1	0
32	1	66	0	4	1	1	0	51.66	4229	70.4833	0	1	0
33	1	66	0	2	1	1	0	51.66	4229	70.4833	0	1	0
34	0	63	1	4	1	1	0	23.14	1553	25.8833	0	1	0
35	0	63	1	4	1	1	1	23.14	1553	25.8833	0	1	0
36	0	63	1	2	1	1	0	23.14	1553	25.8833	0	1	0
37	0	63	1	2	1	1	0	23.14	1553	25.8833	0	1	0
38	0	63	1	2	1	1	0	23.14	1553	25.8833	0	1	0
39	1	48	1	4	1	1	0	18.98	1341.6	22.36	0	1	0
40	1	48	1	2	1	1	0	18.98	1341.6	22.36	0	1	0
41	1	48	1	4	1	1	0	18.98	1341.6	22.36	0	1	0
42	1	48	1	4	1	1	0	18.98	1341.6	22.36	0	1	0
43	0	74	0	4	1	1	0	26.54	1970.7	32.845	0	1	0
44	0	74	0	4	1	1	0	26.54	1970.7	32.845	0	1	0
45	1	64	1	5	1	1	0	1002.81	42895.3	714.922	0	1	0
46	1	38	1	3	1	1	0	18.05	1244.1	20.735	0	1	0
47	1	38	1	2	1	1	0	18.05	1244.1	20.735	0	1	0
48	1	38	1	3	1	1	0	18.05	1244.1	20.735	0	1	0
49	0	45	1	2	1	1	0	47.05	2701.3	45.0217	0	1	0
50	0	45	1	1	1	1	0	47.05	2701.3	45.0217	0	1	0
51	1	53	1	2	1	1	0	28.97	2191.8	36.53	0	1	0
52	1	53	1	1	1	1	0	28.97	2191.8	36.53	0	1	0
53	1	53	1	2	1	1	0	28.97	2191.8	36.53	0	1	0
54	1	52	1	5	1	1	0	31.09	2571.2	42.8533	0	1	0
55	0	65	1	2	1	1	0	21.46	1651.5	27.525	0	1	0
56	0	65	1	2	1	1	0	21.46	1651.5	27.525	0	1	0
57	0	65	1	1	1	1	0	21.46	1651.5	27.525	0	1	0
58	0	62	1	4	1	1	0	42.97	2903.5	48.3917	0	1	0
59	0	62	1	4	1	1	0	42.97	2903.5	48.3917	0	1	0
60	0	26	1	5	1	1	1	5.23	547.9	9.13167	0	1	0
61	1	36	1	3	1	1	0	22.26	1833.7	30.5617	0	1	0
62	1	36	1	2	1	1	0	22.26	1833.7	30.5617	0	1	0
63	0	30	1	3	1	1	0	15.92	1261.5	21.025	0	1	0
64	0	74	0	4	1	1	0	26.54	1970.7	32.845	0	1	0
65	0	74	0	4	1	1	0	26.54	1970.7	32.845	0	1	0
66	0	26	1	5	1	1	1	5.23	547.9	9.13167	0	1	0
67	1	65	1	2	1	1	0	5.23	547.9	9.13167	0	1	0
68	1	65	1	1	1	1	0	5.23	547.9	9.13167	0	1	0
69	1	65	1	2	1	1	0	5.23	547.9	9.13167	0	1	0
70	1	65	1	2	1	0	0	75.51	3850.8	64.18	0	1	0
71	1	58	1	1	1	1	0	26.43	1944.1	32.4017	0	1	0
72	0	60	1	2	1	1	0	62.67	4256.6	70.9433	0	1	0
73	0	60	1	4	1	1	0	62.67	4256.6	70.9433	0	1	0
74	0	60	1	4	1	1	0	62.67	4256.6	70.9433	0	1	0
75	1	62	1	2	1	1	0	5.23	547.9	9.13167	0	1	0
76	1	62	1	4	1	1	0	5.23	547.9	9.13167	0	1	0
77	1	62	1	5	1	1	1	12.49	1028.4	17.14	0	1	0
78	1	62	1	5	1	1	0	12.49	1028.4	17.14	2	1	0
79	0	66	0	2	1	1	0	8	705.7	11.7617	0	1	0
80	0	68	1	1	1	1	0	8	705.7	11.7617	0	1	0
81	0	65	1	2	1	1	0	43.05	2459.3	40.9883	0	1	0
82	0	65	1	1	1	1	0	43.05	2459.3	40.9883	0	1	0
83	0	65	1	2	1	1	0	43.05	2459.3	40.9883	0	1	0
84	1	55	1	2	1	1	0	5.23	547.9	9.13167	0	1	0
85	1	55	1	2	1	1	0	5.23	547.9	9.13167	0	1	0
86	1	55	1	2	1	1	0	5.23	547.9	9.13167	0	1	0
87	0	51	1	2	1	1	0	20.3	1422.3	23.705	0	1	0
88	0	51	1	1	1	1	0	20.3	1422.3	23.705	0	1	0
89	0	51	1	2	1	1	0	20.3	1422.3	23.705	0	1	0
90	1	25	0	2	1	1	0	21.52	1759.8	29.33	0	1	0
91	1	25	0	2	1	1	0	21.52	1759.8	29.33	0	1	0
92	1	25	0	2	1	1	0	21.52	1759.8	29.33	0	1	0
93	1	48	0	2	1	1	0	22.59	1708.2	28.47	0	1	0
94	1	48	0	1	1	1	0	22.59	1708.2	28.47	0	1	0
95	1	48	0	2	1	1	0	22.59	1708.2	28.47	0	1	0
96	0	66	1	2	1	1	0	12.37	1019.1	16.985	0	1	0
97	0	66	1	1	1	1	0	12.37	1019.1	16.985	0	1	0
98	0	55	1	1	1	1	0	114.36	5523.9	92.065	0	1	0
99	0	55	1	2	1	1	0	114.36	5523.9	92.065	0	1	0
100	0	55	1	2	1	1	0	114.36	5523.9	92.065	0	1	0
101	1	66	1	4	1	1	0	21.46	1651.5	27.525	0	1	0
102	1	66	1	4	1	1	0	21.46	1651.5	27.525	0	1	0
103	1	66	1	2	1	1	0	21.46	1651.5	27.525	0	1	0
104	1	35	1	2	1	1	0	48.75	2490.6	41.51	0	1	0
105	1	35	1	2	1	1	0	48.75	2490.6	41.51	0	1	0
106	1	35	1	2	1	1	0	48.75	2490.6	41.51	0	1	0
107	1	60	1	3	1	1	0	55.74	3000.5	50.0083	0	1	0
108	1	56	1	5	1	1	0	157.97	7825.9	130.432	0	1	0
109	0	57	1	2	1	1	0	16.46	1355.9	22.5983	0	1	0
110	0	57	1	3	1	1	0	16.46	1355.9	22.5983	0	1	0
111	0	32	0	3	1	1	0	250.64	11742.7	195.712	0	1	0
112	1	62	1	1	1	1	0	19.52	1366.7	22.7783	0	1	0
113	1	62	1	2	1	1	0	19.52	1366.7	22.7783	0	1	0
114	1	62	1	2	1	1	0	19.52	1366.7	22.7783	0	1	0
115	1	47	1	4	1	1	0	51.66	4229	70.4833	0	1	0
116	1	47	1	4	1	1	0	51.66	4229	70.4833	0	1	0
117	1	47	1	4	1	1	0	51.66	4229	70.4833	0	1	0
118	0	74	1	4	1	1	1	24.89	1852.6	30.8767	0	1	0
119	0	74	1	4	1	1	0	24.89	1852.6	30.8767	0	1	0
120	0	74	1	4	1	1	0	24.89	1852.6	30.8767	0	1	0
121	0	74	1	2	1	1	0	24.89	1852.6	30.8767	0	1	0
122	0	80	1	4	1	1	0	35.01	2778.6	46.31	0	1	1
123	0	80	1	4	1	1	0	35.01	2778.6	46.31	0	1	0
124	1	62	1	2	1	1	0	19.52	1366.7	22.7783	0	1	0
125	1	62	1	2	1	1	0	5.23	547.9	9.13167	0	1	0
126	0	74	1	2	1	1	0	26.16	1907.1	31.785	0	1	0
127	0	74	1	4	1	1	0	26.16	1907.1	31.785	0	1	0
128	0	74	1	4	1	1	0	26.16	1907.1	31.785	0	1	0
129	0	74	1	4	1	1	0	26.16	1907.1	31.785	0	1	0
130	0	59	1	2	1	1	0	18.77	1541.2	25.6867	0	1	0
131	0	59	1	4	1	1	0	18.77	1541.2	25.6867	0	1	0
132	0	59	1	4	1	1	0	18.77	1541.2	25.6867	0	1	0
133	0	64	1	1	1	1	0	5.23	547.9	9.13167	0	1	0
134	0	64	1	2	1	1	0	5.23	547.9	9.13167	0	1	0
135	0	64	1	2	1	1	0	5.23	547.9	9.13167	0	1	0
136	1	87	1	4	1	1	0	5.23	547.9	9.13167	0	1	0
137	1	87	1	4	1	1	0	5.23	547.9	9.13167	0	1	0
138	1	87	1	4	1	1	0	5.23	547.9	9.13167	0	1	0
139	1	87	1	2	1	1	0	5.23	547.9	9.13167	0	1	0
140	1	56	1	1	1	1	0	23.89	1925	32.0833	0	1	0
141	1	56	1	2	1	1	0	23.89	1925	32.0833	0	1	0
142	1	56	1	2	1	1	0	23.89	1925	32.0833	0	1	0
143	0	76	1	4	1	0	0	60.59	3274.1	54.5683	0	1	0
144	0	76	1	4	1	0	0	60.59	3274.1	54.5683	0	1	0
145	0	76	1	2	1	0	0	60.59	3274.1	54.5683	0	1	0
146	1	54	1	4	1	1	0	14.04	1198.7	19.9783	0	1	0
147	1	54	1	4	1	1	0	14.04	1198.7	19.9783	0	1	0
148	1	54	1	2	1	1	0	14.04	1198.7	19.9783	0	1	0
149	1	54	1	4	1	1	0	14.04	1198.7	19.9783	0	1	0
150	0	82	0	4	1	1	1	7.56	619.4	10.3233	5	1	0
151	0	82	0	4	1	1	0	7.56	619.4	10.3233	0	1	0
152	0	82	0	4	1	1	0	7.56	619.4	10.3233	0	1	0
153	1	59	1	2	1	0	0	51.26	2760.9	46.015	0	1	0
154	1	59	1	1	1	0	0	51.26	2760.9	46.015	0	1	0
155	0	76	1	2	1	1	0	8.63	759.5	12.6583	0	1	0
156	0	76	1	1	1	1	0	8.63	759.5	12.6583	0	1	0
157	0	76	1	2	1	1	0	8.63	759.5	12.6583	0	1	0
158	0	36	1	3	1	1	0	10.77	917	15.2833	0	1	0
159	1	46	1	2	1	1	0	43.05	2459.3	40.9883	0	1	0
160	1	46	1	3	1	1	0	43.05	2459.3	40.9883	0	1	0
161	1	54	1	2	1	1	0	8.52	717.9	11.965	0	1	0
162	1	54	1	1	1	1	0	8.52	717.9	11.965	0	1	0
163	1	54	1	2	1	1	0	8.52	717.9	11.965	0	1	0
164	1	48	1	2	1	1	0	9.16	816.6	13.61	0	1	0
165	1	48	1	1	1	1	0	9.16	816.6	13.61	0	1	0
166	1	48	1	2	1	1	0	9.16	816.6	13.61	0	1	0
167	0	62	1	5	1	1	1	78.56	4054.8	67.58	0	1	0
168	1	48	1	3	1	1	0	10.53	905.9	15.0983	0	1	0
169	1	48	1	2	1	1	0	10.53	905.9	15.0983	0	1	0
170	0	52	1	2	1	1	0	27.97	2041.9	34.0317	0	1	0
171	1	45	1	4	1	1	0	56.58	3004.1	50.0683	0	1	0
172	1	45	1	4	1	1	0	56.58	3004.1	50.0683	0	1	0
173	1	45	1	4	1	1	0	56.58	3004.1	50.0683	0	1	0
174	0	65	0	2	1	1	0	5.23	547.9	9.13167	0	1	0
175	0	65	0	1	1	1	0	5.23	547.9	9.13167	0	1	0
176	1	81	0	4	1	1	0	46.88	2845.5	47.425	0	1	0
177	1	60	1	4	1	1	0	82.3	4139.6	68.9933	0	1	0
178	1	60	1	4	1	1	0	82.3	4139.6	68.9933	0	1	0
179	1	60	1	4	1	1	0	82.3	4139.6	68.9933	0	1	0
180	0	80	1	4	1	1	0	35.01	2778.6	46.31	0	1	0
181	0	80	1	2	1	1	0	35.01	2778.6	46.31	0	1	0
182	0	80	1	4	1	1	0	35.01	2778.6	46.31	0	1	0
183	0	80	1	4	1	1	0	35.01	2778.6	46.31	0	1	0
184	1	62	1	2	1	1	0	21.6	1464.4	24.4067	0	1	0
185	1	62	1	1	1	1	0	21.6	1464.4	24.4067	0	1	0
186	1	87	0	2	1	1	0	5.23	547.9	9.13167	0	1	0
187	1	87	0	1	1	1	0	5.23	547.9	9.13167	0	1	0
188	0	31	1	1	1	1	0	18.07	1269.8	21.1633	0	1	0
189	0	31	1	2	1	1	0	18.07	1269.8	21.1633	0	1	0
190	1	74	0	2	1	1	0	9.16	816.6	13.61	0	1	0
191	1	74	0	2	1	1	0	9.16	816.6	13.61	0	1	0
192	0	31	1	3	1	0	0	74.19	3759.2	62.6533	2	1	1
193	0	31	1	2	1	0	0	74.19	3759.2	62.6533	2	1	1
194	0	48	1	3	1	1	0	12.65	1096.1	18.2683	0	1	0
195	0	48	1	2	1	1	0	12.65	1096.1	18.2683	0	1	0
196	1	52	1	3	1	1	0	12.58	1074.9	17.915	0	1	0
197	0	32	1	3	1	1	0	30.6	2422.2	40.37	0	1	0
198	0	32	1	2	1	1	0	30.6	2422.2	40.37	0	1	0
199	0	65	1	1	1	1	0	131.97	6072.2	101.203	0	1	0
200	0	65	1	2	1	1	0	131.97	6072.2	101.203	0	1	0
201	0	65	1	2	1	1	0	131.97	6072.2	101.203	0	1	0
202	1	75	1	2	1	1	0	61.11	3235.8	53.93	0	1	0
203	1	72	0	2	1	1	0	32.18	2426.6	40.4433	0	1	0
204	1	72	0	2	1	1	0	32.18	2426.6	40.4433	0	1	0
205	1	72	0	1	1	1	0	32.18	2426.6	40.4433	0	1	0
206	0	64	1	2	1	1	0	56.42	2979.5	49.6583	0	1	0
207	1	65	1	2	1	1	0	5.23	547.9	9.13167	0	1	0
208	1	65	1	2	1	1	0	5.23	547.9	9.13167	0	1	0
209	1	65	1	1	1	1	0	5.23	547.9	9.13167	0	1	0
210	1	62	1	2	1	1	0	16.87	1147.6	19.1267	0	1	0
211	1	67	1	1	1	1	0	10.19	911.6	15.1933	0	1	0
212	1	67	1	2	1	1	0	10.19	911.6	15.1933	0	1	0
213	1	67	1	2	1	1	0	10.19	911.6	15.1933	0	1	0
214	1	57	1	5	1	1	0	95.96	5001.6	83.36	6	1	0
215	0	48	1	1	1	1	0	107.44	5427.2	90.4533	0	1	0
216	0	32	1	3	1	1	0	21.6	1464.4	24.4067	0	1	0
217	0	32	1	2	1	1	0	21.6	1464.4	24.4067	0	1	0
218	1	55	1	3	1	1	0	9.74	842	14.0333	0	1	0
219	1	55	1	2	1	1	0	9.74	842	14.0333	0	1	0
220	1	57	1	3	1	1	0	28.15	2080.4	34.6733	0	1	0
221	1	44	1	3	1	1	0	84.34	4310.5	71.8417	0	1	0
222	0	31	1	2	1	1	0	54.76	2910.6	48.51	0	1	0
223	0	31	1	2	1	1	0	54.76	2910.6	48.51	0	1	0
224	1	49	1	3	1	1	0	20.04	1656.1	27.6017	0	1	0
225	1	49	1	2	1	1	0	20.04	1656.1	27.6017	0	1	0
226	0	70	0	1	1	1	0	123.33	5984.1	99.735	0	1	0
227	0	70	0	2	1	1	0	123.33	5984.1	99.735	0	1	0
228	0	70	0	2	1	1	0	123.33	5984.1	99.735	0	1	0
229	0	70	0	2	1	1	0	123.33	5984.1	99.735	0	1	0
230	0	74	1	2	1	1	0	60.42	3080.5	51.3417	0	1	0
231	0	68	1	2	1	1	0	58.42	3086.6	51.4433	0	1	0
232	0	68	1	1	1	1	0	58.42	3086.6	51.4433	0	1	0
233	0	68	1	2	1	1	0	58.42	3086.6	51.4433	0	1	0
234	0	57	1	2	1	1	0	25.52	1555	25.9167	0	1	0
235	0	57	1	2	1	1	0	25.52	1555	25.9167	0	1	0
236	0	57	1	1	1	1	0	25.52	1555	25.9167	0	1	0
237	0	63	1	2	1	1	0	16.5	1287.8	21.4633	0	1	0
238	0	77	1	4	1	1	0	100.85	4837.7	80.6283	0	1	0
239	0	77	1	4	1	1	0	100.85	4837.7	80.6283	0	1	0
240	0	77	1	4	1	1	0	100.85	4837.7	80.6283	0	1	0
241	0	77	1	4	1	1	0	100.85	4837.7	80.6283	0	1	0
242	0	28	0	4	1	1	0	1222.08	50715.2	845.253	0	1	0
243	0	28	0	4	1	1	0	1222.08	50715.2	845.253	0	1	0
244	0	28	0	4	1	1	0	1222.08	50715.2	845.253	0	1	0
245	0	74	1	2	1	1	0	26.16	1907.1	31.785	0	1	0
246	1	62	1	2	1	1	0	12.49	1028.4	17.14	0	1	0
247	0	76	1	2	1	1	0	10.37	905.8	15.0967	0	1	0
248	0	76	1	1	1	1	0	10.37	905.8	15.0967	0	1	0
249	0	76	1	2	1	1	0	10.37	905.8	15.0967	0	1	0
250	1	55	1	5	1	1	0	23.14	1553	25.8833	0	1	0
251	1	28	1	3	1	1	0	7.37	715.1	11.9183	0	1	0
252	1	61	1	3	1	1	0	194.31	9452	157.533	0	1	0
253	0	56	1	3	1	1	0	25.3	2245.2	37.42	0	1	0
254	1	38	1	3	1	1	0	18.05	1244.1	20.735	0	1	0
255	1	38	1	2	1	1	0	18.98	1341.6	22.36	0	1	0
256	1	38	1	3	1	1	0	18.98	1341.6	22.36	0	1	0
257	1	54	1	2	1	1	0	14.04	1198.7	19.9783	0	1	0
258	0	65	1	1	1	1	0	56.13	2779.9	46.3317	0	1	0
259	0	65	1	2	1	1	0	56.13	2779.9	46.3317	0	1	0
260	0	65	1	2	1	1	0	56.13	2779.9	46.3317	0	1	0
261	0	64	1	1	1	0	0	60.99	3186.2	53.1033	0	1	0
262	0	54	1	2	1	1	0	963.9	40949.4	682.49	0	1	0
263	0	54	1	3	1	1	0	963.9	40949.4	682.49	0	1	0
264	1	31	1	4	1	1	0	22.26	1833.7	30.5617	0	1	0
265	1	31	1	4	1	1	0	22.26	1833.7	30.5617	0	1	0
266	1	31	1	4	1	1	0	22.26	1833.7	30.5617	0	1	0
267	0	73	1	2	1	1	0	20.58	1471.9	24.5317	0	1	0
268	0	73	1	2	1	1	0	20.58	1471.9	24.5317	0	1	0
269	0	73	1	1	1	1	0	20.58	1471.9	24.5317	0	1	0
270	1	28	1	2	1	1	0	7.37	715.1	11.9183	0	1	0
271	0	71	1	2	1	1	0	23.89	1925	32.0833	0	1	0
272	0	71	1	2	1	1	0	23.89	1925	32.0833	0	1	0
273	0	71	1	1	1	1	0	23.89	1925	32.0833	0	1	0
274	0	74	1	2	1	1	0	60.42	3080.5	51.3417	0	1	0
275	1	69	1	1	1	1	0	10.08	902.7	15.045	0	1	0
276	1	69	1	2	1	1	0	10.08	902.7	15.045	0	1	0
277	1	69	1	2	1	1	0	10.08	902.7	15.045	0	1	0
278	1	57	1	2	1	1	0	95.96	5001.6	83.36	0	1	0
279	0	47	0	1	1	1	0	19.52	1366.7	22.7783	0	1	0
280	0	66	1	2	1	1	0	993.6	39800.3	663.338	0	1	0
281	0	66	1	1	1	1	0	993.6	39800.3	663.338	0	1	0
282	0	66	1	2	1	1	0	993.6	39800.3	663.338	0	1	0
283	1	77	0	1	1	1	0	7.25	624.6	10.41	0	1	0
284	1	77	0	2	1	1	0	7.25	624.6	10.41	0	1	0
285	1	77	0	2	1	1	0	7.25	624.6	10.41	0	1	0
286	0	37	1	6	1	1	1	55.56	2973	49.55	0	1	0
287	1	54	1	1	1	1	0	24.88	1875	31.25	0	1	0
288	1	41	1	4	1	1	0	24.02	1543.2	25.72	0	1	0
289	1	41	1	4	1	1	0	24.02	1543.2	25.72	0	1	0
290	1	41	1	4	1	1	0	24.02	1543.2	25.72	0	1	0
291	0	55	0	1	1	0	0	472.09	18678.1	311.302	0	1	0
292	1	30	1	4	1	1	0	46.88	2845.5	47.425	0	1	0
293	1	30	1	4	1	1	0	46.88	2845.5	47.425	0	1	0
294	1	30	1	4	1	1	0	46.88	2845.5	47.425	0	1	0
295	0	59	1	2	1	1	0	302.77	15032.1	250.535	0	1	0
296	0	59	1	4	1	1	0	302.77	15032.1	250.535	0	1	0
297	0	59	1	4	1	1	0	302.77	15032.1	250.535	0	1	0
298	0	57	1	2	1	1	0	83.99	4168.9	69.4817	0	1	0
299	0	57	1	1	1	1	0	83.99	4168.9	69.4817	0	1	0
300	0	57	1	2	1	1	0	83.99	4168.9	69.4817	0	1	0
301	0	36	1	2	1	1	0	17.72	1212.2	20.2033	0	1	0
302	0	36	1	1	1	1	0	17.72	1212.2	20.2033	0	1	0
303	0	36	1	2	1	1	0	17.72	1212.2	20.2033	0	1	0
304	1	41	1	4	1	1	0	24.02	1543.2	25.72	0	1	0
305	1	41	1	4	1	1	0	24.02	1543.2	25.72	0	1	0
306	1	41	1	4	1	1	0	24.02	1543.2	25.72	0	1	0
307	0	63	1	1	1	1	0	55.15	2898.4	48.3067	0	1	0
308	0	63	1	2	1	1	0	55.15	2898.4	48.3067	0	1	0
309	0	61	1	2	1	0	0	86.18	4298.9	71.6483	0	1	0
310	0	38	1	4	1	0	0	59.65	3143.8	52.3967	0	1	0
311	0	38	1	2	1	0	0	59.65	3143.8	52.3967	0	1	0
312	0	70	1	2	1	1	0	28.15	2209.8	36.83	0	1	0
313	0	70	1	4	1	1	0	28.15	2209.8	36.83	0	1	0
314	0	70	1	4	1	1	0	28.15	2209.8	36.83	0	1	0
315	0	38	1	4	1	0	0	59.65	3143.8	52.3967	0	1	0
316	0	61	1	4	1	0	0	86.18	4298.9	71.6483	0	1	0
317	0	61	1	4	1	0	0	86.18	4298.9	71.6483	0	1	0
318	1	62	1	1	1	1	0	16.87	1147.6	19.1267	1	1	0
319	1	62	1	2	1	1	0	16.87	1147.6	19.1267	1	1	0
320	1	67	1	2	1	1	0	119.85	6437.8	107.297	0	1	0
321	1	67	1	4	1	1	0	119.85	6437.8	107.297	0	1	0
322	1	67	1	2	1	1	0	119.85	6437.8	107.297	0	1	0
323	1	67	1	4	1	1	0	119.85	6437.8	107.297	0	1	0
324	1	67	1	4	1	1	0	119.85	6437.8	107.297	0	1	0
325	0	46	1	4	1	1	0	14.04	1198.7	19.9783	0	1	0
326	0	46	1	4	1	1	0	14.04	1198.7	19.9783	0	1	0
327	0	46	1	2	1	1	0	14.04	1198.7	19.9783	0	1	0
328	0	29	0	4	1	1	0	82.09	4506.4	75.1067	0	1	0
329	0	29	0	4	1	1	0	82.09	4506.4	75.1067	0	1	0
330	0	29	0	2	1	1	0	82.09	4506.4	75.1067	0	1	0
331	0	64	1	4	1	1	0	57.65	3995.6	66.5933	0	1	0
332	0	64	1	2	1	1	0	57.65	3995.6	66.5933	0	1	0
333	0	64	1	4	1	1	0	57.65	3995.6	66.5933	0	1	0
334	0	64	1	4	1	1	0	57.65	3995.6	66.5933	0	1	0
335	0	55	1	1	1	1	0	21.93	1461.9	24.365	0	1	0
336	0	55	1	1	1	1	0	21.93	1461.9	24.365	0	1	0
337	0	55	1	2	1	1	0	21.93	1461.9	24.365	0	1	0
338	0	78	1	1	1	1	0	8.83	735.7	12.2617	0	1	0
339	0	39	0	1	1	0	0	57.59	3082.8	51.38	0	1	0
340	0	38	1	2	1	0	0	59.65	3143.8	52.3967	0	1	0
341	0	38	1	4	1	0	0	59.65	3143.8	52.3967	0	1	0
342	0	38	1	4	1	0	0	59.65	3143.8	52.3967	1	1	0
343	1	65	1	4	1	1	0	9.47	909.2	15.1533	0	1	0
344	1	65	1	4	1	1	0	9.47	909.2	15.1533	0	1	0
345	1	65	1	4	1	1	0	9.47	909.2	15.1533	0	1	0
346	1	65	1	2	1	1	0	9.47	909.2	15.1533	0	1	0
347	1	71	0	4	1	1	0	21.6	1464.4	24.4067	0	1	0
348	1	71	0	4	1	1	0	21.6	1464.4	24.4067	0	1	0
349	1	71	0	4	1	1	0	21.6	1464.4	24.4067	0	1	0
350	1	71	0	2	1	1	0	21.6	1464.4	24.4067	0	1	0
351	0	73	1	4	1	1	0	16.87	1147.6	19.1267	0	1	0
352	0	73	1	4	1	1	0	16.87	1147.6	19.1267	0	1	0
353	0	73	1	4	1	1	0	16.87	1147.6	19.1267	0	1	0
354	0	73	1	2	1	1	0	16.87	1147.6	19.1267	0	1	0
355	0	70	1	2	1	1	0	28.15	2209.8	36.83	0	1	0
356	0	70	1	4	1	1	0	28.15	2209.8	36.83	0	1	0
357	0	70	1	4	1	1	0	28.15	2209.8	36.83	0	1	0
358	0	70	1	2	1	1	0	28.15	2209.8	36.83	0	1	0
359	0	41	1	1	1	1	0	107.44	5427.2	90.4533	0	1	0
360	1	69	0	4	1	1	0	47.05	2701.3	45.0217	0	1	0
361	1	69	0	4	1	1	0	47.05	2701.3	45.0217	0	1	0
362	1	69	0	4	1	1	0	47.05	2701.3	45.0217	0	1	0
363	0	37	0	4	1	1	0	8.83	735.7	12.2617	0	1	0
364	0	37	0	4	1	1	0	8.83	735.7	12.2617	0	1	0
365	0	37	0	2	1	1	0	8.83	735.7	12.2617	0	1	0
366	0	64	1	1	1	0	0	161.53	7464.1	124.402	0	1	0
367	0	64	1	2	1	0	0	161.53	7464.1	124.402	0	1	0
368	1	63	1	2	1	1	0	16.87	1147.6	19.1267	0	1	0
369	1	63	1	1	1	1	0	16.87	1147.6	19.1267	0	1	0
370	0	69	1	2	1	0	0	21.46	1651.5	27.525	0	1	0
371	0	69	1	4	1	0	0	21.46	1651.5	27.525	0	1	0
372	0	69	1	4	1	0	0	21.46	1651.5	27.525	0	1	0
373	0	80	1	2	1	1	0	35.01	2778.6	46.31	0	1	0
374	0	80	1	2	1	1	0	35.01	2778.6	46.31	0	1	0
375	0	80	1	4	1	1	0	35.01	2778.6	46.31	0	1	0
376	0	80	1	4	1	1	0	35.01	2778.6	46.31	0	1	0
377	1	74	1	2	1	1	0	10.08	902.7	15.045	0	1	0
378	0	88	1	2	1	0	0	8	705.7	11.7617	0	1	0
379	0	81	0	4	1	1	0	18.46	1477.9	24.6317	0	1	0
380	0	61	1	4	1	1	0	24.12	1957.8	32.63	0	1	0
381	0	61	1	4	1	1	0	24.12	1957.8	32.63	0	1	0
382	0	61	1	2	1	1	0	24.12	1957.8	32.63	0	1	0
383	0	61	1	4	1	1	0	24.12	1957.8	32.63	0	1	0
384	1	24	0	1	1	1	0	1108.99	47515.4	791.923	0	1	0
385	1	94	0	4	1	1	0	1437.43	65609.8	1093.5	0	1	0
386	1	94	0	4	1	1	0	1437.43	65609.8	1093.5	0	1	0
387	1	94	0	4	1	1	0	1437.43	65609.8	1093.5	0	1	0
388	1	94	0	4	1	1	0	1437.43	65609.8	1093.5	0	1	0
389	1	25	1	4	1	1	0	18.46	1477.9	24.6317	0	1	0
390	1	25	1	4	1	1	0	18.46	1477.9	24.6317	0	1	0
391	1	25	1	4	1	1	0	18.46	1477.9	24.6317	0	1	0
392	0	61	1	2	1	1	0	24.12	1957.8	32.63	0	1	0
393	0	70	1	4	1	1	0	21.46	1651.5	27.525	0	1	0
394	0	70	1	2	1	1	0	21.46	1651.5	27.525	0	1	0
395	1	83	0	2	1	0	0	19.52	1366.7	22.7783	0	1	0
396	0	73	1	2	1	0	0	25.3	2245.2	37.42	0	1	0
397	0	72	0	2	1	0	0	21.52	1759.8	29.33	0	1	0
398	0	57	1	1	1	1	0	137.76	6434.1	107.235	0	1	0
399	0	57	1	2	1	1	0	137.76	6434.1	107.235	0	1	0
400	0	57	1	2	1	1	0	137.76	6434.1	107.235	0	1	0
401	0	81	0	2	1	1	0	51.66	4229	70.4833	1	1	0
402	0	81	0	2	1	1	0	51.66	4229	70.4833	0	1	0
403	0	42	1	2	1	1	0	21.93	1461.9	24.365	0	1	0
404	1	84	0	4	1	1	0	5.23	547.9	9.13167	0	1	0
405	1	84	0	2	1	1	0	5.23	547.9	9.13167	0	1	0
406	1	84	0	4	1	1	0	5.23	547.9	9.13167	0	1	0
407	1	84	0	4	1	1	0	5.23	547.9	9.13167	0	1	0
408	0	76	1	6	1	1	1	22.04	1418.3	23.6383	0	1	0
409	1	27	1	7	1	1	0	64.97	3164.2	52.7367	0	1	0
410	1	58	1	1	1	1	0	16.08	1370.4	22.84	0	1	0
411	0	57	1	6	1	1	1	137.76	6434.1	107.235	0	1	0
412	0	63	1	4	1	0	0	51.07	2754.3	45.905	1	1	1
413	0	63	1	2	1	0	0	51.07	2754.3	45.905	0	1	0
414	0	63	1	4	1	0	0	51.07	2754.3	45.905	0	1	0
415	0	63	1	4	1	0	0	51.07	2754.3	45.905	0	1	0
416	0	29	0	4	1	1	0	82.09	4506.4	75.1067	0	1	0
417	0	29	0	4	1	1	0	82.09	4506.4	75.1067	0	1	0
418	0	29	0	2	1	1	0	82.09	4506.4	75.1067	0	1	0
419	0	29	0	2	1	1	0	82.09	4506.4	75.1067	0	1	0
420	0	29	0	4	1	1	0	82.09	4506.4	75.1067	0	1	0
421	1	55	1	2	1	1	0	30.24	2244.6	37.41	0	1	0
422	1	55	1	2	1	1	0	30.24	2244.6	37.41	0	1	0
423	1	49	0	2	1	1	0	9.41	816.7	13.6117	0	1	0
424	1	66	0	2	1	1	0	51.66	4229	70.4833	0	1	0
425	1	66	0	4	1	1	0	51.66	4229	70.4833	0	1	0
426	1	66	0	4	1	1	0	51.66	4229	70.4833	0	1	0
427	1	66	0	4	1	1	0	51.66	4229	70.4833	0	1	0
428	0	38	1	2	1	1	0	59.65	3143.8	52.3967	0	1	0
429	0	38	1	2	1	1	0	59.65	3143.8	52.3967	0	1	0
430	0	38	1	4	1	1	0	59.65	3143.8	52.3967	0	1	0
431	0	38	1	4	1	1	0	59.65	3143.8	52.3967	0	1	0
432	0	38	1	4	1	1	0	59.65	3143.8	52.3967	0	1	0
433	1	80	0	4	1	1	1	42.97	2903.5	48.3917	7	1	1
434	1	80	0	4	1	1	0	42.97	2903.5	48.3917	0	1	0
435	0	82	1	4	1	1	1	78.49	4057.2	67.62	0	1	0
436	0	82	1	4	1	1	0	78.49	4057.2	67.62	0	1	0
437	0	82	1	4	1	1	0	78.49	4057.2	67.62	0	1	0
438	1	34	1	2	1	0	0	19.52	1366.7	22.7783	0	1	0
439	1	60	0	6	1	1	1	86.12	4407.6	73.46	1	1	0
440	1	86	0	4	1	1	0	46.18	2605.6	43.4267	0	1	0
441	1	86	0	4	1	1	0	46.18	2605.6	43.4267	0	1	0
442	1	86	0	4	1	1	0	46.18	2605.6	43.4267	0	1	0
443	0	80	1	4	1	1	0	47.54	2891.8	48.1967	0	1	0
444	0	80	1	2	1	1	0	47.54	2891.8	48.1967	0	1	0
445	0	80	1	4	1	1	0	47.54	2891.8	48.1967	0	1	0
446	0	80	1	4	1	1	0	47.54	2891.8	48.1967	0	1	0
447	0	55	1	4	1	1	0	81.59	4185.3	69.755	0	1	0
448	0	55	1	2	1	1	0	81.59	4185.3	69.755	0	1	0
449	0	55	1	2	1	1	0	81.59	4185.3	69.755	0	1	0
450	0	55	1	4	1	1	0	81.59	4185.3	69.755	0	1	0
451	0	67	0	2	1	1	0	8	705.7	11.7617	0	1	0
452	0	57	1	6	1	1	1	137.76	6434.1	107.235	1	1	0
453	1	32	0	2	1	0	0	20.44	1327	22.1167	0	1	0
454	0	85	0	2	1	0	0	22.42	2103.9	35.065	0	1	0
455	1	26	0	1	1	1	0	51.66	4229	70.4833	4	2	0
456	1	64	0	2	1	1	0	46.88	2845.5	47.425	0	2	0
457	0	46	1	1	1	1	0	18.98	1341.6	22.36	0	2	0
458	0	46	1	2	1	1	0	18.98	1341.6	22.36	0	2	0
459	0	84	0	4	1	1	0	90.9	4676.1	77.935	0	2	0
460	0	84	0	2	1	1	0	90.9	4676.1	77.935	0	2	0
461	0	84	0	2	1	1	0	90.9	4676.1	77.935	0	2	0
462	0	84	0	4	1	1	0	90.9	4676.1	77.935	0	2	0
463	0	67	1	2	1	1	0	34.66	2236.6	37.2767	0	2	0
464	0	67	1	1	1	1	0	34.66	2236.6	37.2767	0	2	0
465	1	24	1	4	1	1	0	27.29	2335.8	38.93	0	2	0
466	1	24	1	2	1	1	0	27.29	2335.8	38.93	0	2	0
467	1	24	1	4	1	1	0	27.29	2335.8	38.93	0	2	0
468	1	24	1	4	1	1	0	27.29	2335.8	38.93	0	2	0
469	1	74	0	4	1	1	0	73.37	4170.6	69.51	0	2	0
470	1	74	0	4	1	1	0	73.37	4170.6	69.51	0	2	0
471	1	74	0	4	1	1	0	73.37	4170.6	69.51	0	2	0
472	1	48	1	4	1	1	0	59.65	3143.8	52.3967	0	2	0
473	1	48	1	4	1	1	0	59.65	3143.8	52.3967	0	2	0
474	1	48	1	2	1	1	0	59.65	3143.8	52.3967	0	2	0
475	1	48	1	4	1	1	0	59.65	3143.8	52.3967	0	2	0
476	1	80	0	4	1	1	0	42.97	2903.5	48.3917	0	1	0
477	0	82	1	4	1	1	0	78.49	4057.2	67.62	0	1	0
478	0	82	1	4	1	1	0	78.49	4057.2	67.62	0	2	0
479	0	82	1	4	1	1	0	78.49	4057.2	67.62	0	2	0
480	0	55	1	4	1	1	0	89.99	4546.4	75.7733	0	1	0
481	0	55	1	4	1	1	0	89.99	4546.4	75.7733	0	2	0
482	0	70	1	2	1	0	0	5.89	548.6	9.14333	0	2	0
483	1	57	1	2	1	1	0	28.38	1675.5	27.925	0	2	0
484	0	63	1	2	1	1	0	23.14	1553	25.8833	0	2	0
485	0	63	1	2	1	1	0	23.14	1553	25.8833	0	2	0
486	0	63	1	4	1	1	0	23.14	1553	25.8833	0	2	0
487	0	63	1	4	1	1	0	23.14	1553	25.8833	0	2	0
488	0	63	1	4	1	1	1	23.14	1553	25.8833	0	2	0
489	0	23	0	2	1	1	0	8.83	735.7	12.2617	0	2	0
490	0	39	1	1	1	1	0	5.23	547.9	9.13167	3	2	0
491	0	74	1	2	1	1	0	22.26	1833.7	30.5617	0	2	0
492	0	74	1	2	1	1	0	22.26	1833.7	30.5617	0	2	0
493	0	29	0	2	1	1	0	82.09	4506.4	75.1067	0	2	0
494	0	29	0	2	1	1	0	82.09	4506.4	75.1067	0	2	0
495	0	29	0	4	1	1	0	82.09	4506.4	75.1067	0	2	0
496	0	29	0	4	1	1	0	82.09	4506.4	75.1067	0	2	0
497	1	80	0	2	1	1	0	42.97	2903.5	48.3917	0	2	0
498	1	80	0	4	1	1	0	42.97	2903.5	48.3917	0	2	0
499	1	80	0	4	1	1	0	42.97	2903.5	48.3917	0	2	0
500	0	55	1	2	1	1	0	81.59	4185.3	69.755	0	2	0
501	0	55	1	4	1	1	0	81.59	4185.3	69.755	0	2	0
502	0	55	1	4	1	1	0	81.59	4185.3	69.755	0	2	0
503	0	55	1	4	1	1	0	81.59	4185.3	69.755	0	2	0
504	1	82	1	5	1	1	0	1051.41	41499.9	691.665	0	2	0
505	0	72	1	2	1	1	0	11.37	997	16.6167	0	2	0
506	1	76	1	2	1	1	0	42.97	2903.5	48.3917	0	2	0
507	1	76	1	1	1	1	0	42.97	2903.5	48.3917	0	2	0
508	0	31	0	2	1	1	0	20.44	1327	22.1167	0	2	0
509	0	87	1	2	1	1	0	8.12	715	11.9167	0	2	0
510	0	26	1	4	1	1	0	54.76	2910.6	48.51	0	2	0
511	0	26	1	4	1	1	0	54.76	2910.6	48.51	0	2	0
512	0	26	1	4	1	1	0	54.76	2910.6	48.51	0	2	0
513	1	49	0	2	1	1	0	9.41	816.7	13.6117	0	2	0
514	0	36	0	2	1	0	0	29.93	1926.3	32.105	0	2	0
515	0	55	1	2	1	1	0	24.44	1916	31.9333	0	2	0
516	0	55	1	2	1	1	0	24.44	1916	31.9333	0	2	0
517	0	55	1	1	1	1	0	24.44	1916	31.9333	0	2	0
518	0	49	1	1	1	1	0	34.09	1926	32.1	0	2	0
519	1	27	1	2	1	1	0	23.37	1666.6	27.7767	0	2	0
520	1	27	1	4	1	1	0	23.37	1666.6	27.7767	0	2	0
521	1	27	1	4	1	1	0	23.37	1666.6	27.7767	5	2	0
522	1	60	0	2	1	1	0	10.19	911.6	15.1933	0	2	0
523	1	60	0	4	1	1	0	10.19	911.6	15.1933	0	2	0
524	1	60	0	4	1	1	0	10.19	911.6	15.1933	0	2	0
525	0	65	1	2	1	1	0	68.23	3462.9	57.715	0	2	0
526	0	65	1	2	1	1	0	68.23	3462.9	57.715	0	2	0
527	0	65	1	4	1	1	0	68.23	3462.9	57.715	0	2	0
528	0	65	1	4	1	1	0	68.23	3462.9	57.715	0	2	0
529	1	58	1	6	1	1	1	13.39	1340.9	22.3483	0	2	0
530	0	49	1	2	1	1	0	20.3	1422.3	23.705	0	2	0
531	1	64	1	4	1	1	0	5.23	547.9	9.13167	0	2	0
532	1	64	1	2	1	1	0	5.23	547.9	9.13167	0	2	0
533	1	64	1	4	1	1	0	5.23	547.9	9.13167	0	2	0
534	1	64	1	4	1	1	0	5.23	547.9	9.13167	0	2	0
535	0	47	1	4	1	1	0	51.34	3009.2	50.1533	0	2	0
536	0	47	1	4	1	1	0	51.34	3009.2	50.1533	0	2	0
537	0	47	1	2	1	1	0	51.34	3009.2	50.1533	0	2	0
538	0	47	1	4	1	1	0	51.34	3009.2	50.1533	0	2	0
539	1	60	1	1	1	1	0	1357.23	60432.6	1007.21	0	2	0
540	1	60	1	2	1	1	0	1357.23	60432.6	1007.21	0	2	0
541	1	59	1	4	1	1	0	42.97	2903.5	48.3917	0	2	0
542	1	59	1	4	1	1	0	42.97	2903.5	48.3917	0	2	0
543	1	59	1	4	1	1	0	42.97	2903.5	48.3917	0	2	0
544	0	73	1	6	1	0	1	5.23	547.9	9.13167	0	2	0
545	0	57	1	2	1	1	0	137.76	6434.1	107.235	0	2	0
546	0	57	1	6	1	1	1	137.76	6434.1	107.235	0	2	0
547	0	57	1	2	1	1	0	137.76	6434.1	107.235	0	2	0
548	1	58	1	2	1	1	0	20.44	1327	22.1167	0	2	0
549	0	69	1	2	1	1	0	52.75	3779.3	62.9883	0	2	0
550	1	56	1	2	1	1	0	55.89	3121.2	52.02	0	2	0
551	1	56	1	2	1	1	0	55.89	3121.2	52.02	0	2	0
552	1	56	1	1	1	1	0	55.89	3121.2	52.02	0	2	0
553	0	74	0	2	1	1	0	10.37	905.8	15.0967	0	2	0
554	0	74	0	2	1	1	0	10.37	905.8	15.0967	0	2	0
555	0	74	0	1	1	1	0	10.37	905.8	15.0967	0	2	0
556	1	72	1	2	1	1	0	10.19	911.6	15.1933	0	2	0
557	1	72	1	2	1	1	0	10.19	911.6	15.1933	0	2	0
558	1	61	0	2	1	1	0	13.64	1240.3	20.6717	0	2	0
559	1	61	0	2	1	1	0	13.64	1240.3	20.6717	0	2	0
560	1	61	0	2	1	1	0	13.64	1240.3	20.6717	0	2	0
561	0	72	1	2	1	1	0	11.37	997	16.6167	0	2	0
562	1	54	1	7	1	1	0	321.41	13692.4	228.207	0	2	0
563	0	54	1	1	1	1	0	83.99	4168.9	69.4817	0	2	0
564	1	78	1	2	1	1	0	88.83	4493.2	74.8867	0	2	0
565	1	51	1	2	1	1	0	27.97	2041.9	34.0317	0	2	0
566	0	65	1	1	1	1	0	67.44	3453.5	57.5583	0	2	0
567	0	65	1	2	1	1	0	67.44	3453.5	57.5583	0	2	0
568	1	66	1	5	1	1	1	15.92	1261.5	21.025	0	2	0
569	1	66	1	5	1	1	1	15.92	1261.5	21.025	0	2	0
570	1	30	1	4	1	1	1	83.23	4185.8	69.7633	3	2	0
571	1	30	1	4	1	1	0	83.23	4185.8	69.7633	0	2	0
572	1	30	1	4	1	1	0	83.23	4185.8	69.7633	0	2	0
573	1	42	1	2	1	1	0	69.45	3497.6	58.2933	1	2	0
574	1	79	0	2	1	1	0	12.49	1028.4	17.14	0	2	0
575	1	79	0	2	1	1	0	12.49	1028.4	17.14	0	2	0
576	1	79	0	2	1	1	0	12.49	1028.4	17.14	0	2	0
577	1	79	0	1	1	1	0	12.49	1028.4	17.14	0	2	0
578	1	64	1	2	1	1	0	5.23	547.9	9.13167	0	2	0
579	0	57	1	1	1	1	0	8.97	825.5	13.7583	0	2	0
580	0	78	1	1	1	0	0	12.34	1026.7	17.1117	0	2	0
581	0	74	1	2	1	1	0	15.92	1261.5	21.025	0	2	0
582	1	68	0	2	1	1	0	11.37	997	16.6167	0	2	0
583	1	68	0	2	1	1	0	11.37	997	16.6167	0	2	0
584	0	66	1	1	1	1	0	59.37	3165.5	52.7583	0	2	0
585	0	66	1	2	1	1	0	59.37	3165.5	52.7583	0	2	0
586	0	66	1	2	1	1	0	59.37	3165.5	52.7583	0	2	0
587	0	60	1	2	1	1	0	58.05	3104	51.7333	0	2	0
588	1	48	1	4	1	1	0	43.05	2459.3	40.9883	0	2	0
589	1	48	1	4	1	1	0	43.05	2459.3	40.9883	0	2	0
590	1	48	1	4	1	1	0	43.05	2459.3	40.9883	0	2	0
591	1	48	1	4	1	1	0	43.05	2459.3	40.9883	0	2	0
592	1	48	1	5	1	1	1	59.65	3143.8	52.3967	0	2	0
593	1	48	1	5	1	1	0	59.65	3143.8	52.3967	0	2	0
594	0	47	1	5	1	1	1	51.34	3009.2	50.1533	0	2	0
595	0	47	1	5	1	1	0	51.34	3009.2	50.1533	0	2	0
596	1	44	0	2	1	1	0	82.02	4108.6	68.4767	0	2	0
597	1	44	0	2	1	1	0	82.02	4108.6	68.4767	0	2	0
598	1	44	0	4	1	1	0	82.02	4108.6	68.4767	0	2	0
599	1	44	0	4	1	1	0	82.02	4108.6	68.4767	0	2	0
600	0	88	0	4	1	1	0	17.72	1212.2	20.2033	0	2	0
601	0	88	0	4	1	1	0	17.72	1212.2	20.2033	0	2	0
602	0	88	0	4	1	1	0	17.72	1212.2	20.2033	0	2	0
603	0	74	1	2	1	1	0	15.92	1261.5	21.025	0	2	0
604	0	74	1	1	1	1	0	15.92	1261.5	21.025	0	2	0
605	0	29	0	4	1	1	0	82.09	4506.4	75.1067	0	2	0
606	0	29	0	2	1	1	0	82.09	4506.4	75.1067	0	2	0
607	0	29	0	2	1	1	0	82.09	4506.4	75.1067	0	2	0
608	1	60	0	2	1	1	0	10.19	911.6	15.1933	0	2	0
609	1	27	1	7	1	1	0	57.59	3082.8	51.38	0	2	0
610	1	52	1	2	1	1	0	265.08	11094	184.9	0	2	0
611	1	65	1	1	1	1	0	112.24	5241.1	87.3517	0	2	0
612	1	65	1	2	1	1	0	112.24	5241.1	87.3517	0	2	0
613	1	42	1	2	1	1	0	16.08	1370.4	22.84	0	2	0
614	0	46	1	1	1	1	0	4.84	443.6	7.39333	0	2	0
615	0	46	1	2	1	1	0	4.84	443.6	7.39333	0	2	0
616	0	46	1	2	1	1	0	4.84	443.6	7.39333	0	2	0
617	1	62	1	1	1	1	0	83.29	4212.5	70.2083	0	2	0
618	1	62	1	2	1	1	0	83.29	4212.5	70.2083	0	2	0
619	0	49	1	1	1	1	0	13	1084	18.0667	0	2	0
620	0	54	0	2	1	1	0	10.08	902.7	15.045	0	2	0
621	0	54	0	1	1	1	0	10.08	902.7	15.045	0	2	0
622	0	51	0	2	1	0	0	8.6	724.5	12.075	0	2	0
623	0	51	0	1	1	0	0	8.6	724.5	12.075	0	2	0
624	0	41	1	7	1	1	0	22.26	1833.7	30.5617	0	2	0
625	1	50	1	7	1	1	0	84.34	4310.5	71.8417	0	2	0
626	1	63	1	7	1	1	0	24.01	1537.1	25.6183	0	2	0
627	1	43	1	7	1	1	0	42.97	2903.5	48.3917	0	2	0
628	1	54	0	7	1	1	0	56.58	3004.1	50.0683	0	2	0
629	0	60	1	2	1	1	0	1098.49	45417.4	756.957	0	2	0
630	0	60	1	1	1	1	0	1098.49	45417.4	756.957	0	2	0
631	1	42	1	7	1	1	0	9.41	816.7	13.6117	0	2	0
632	0	57	1	2	1	1	0	11.08	1005	16.75	0	2	0
633	0	57	1	1	1	1	0	11.08	1005	16.75	0	2	0
634	0	56	1	4	1	1	0	56.13	2779.9	46.3317	0	2	0
635	0	56	1	4	1	1	0	56.13	2779.9	46.3317	0	2	0
636	0	72	1	4	1	1	0	110.54	5143.4	85.7233	0	2	0
637	0	72	1	4	1	1	0	110.54	5143.4	85.7233	0	2	0
638	0	72	1	2	1	1	0	110.54	5143.4	85.7233	0	2	0
639	0	72	1	4	1	1	0	110.54	5143.4	85.7233	0	2	0
640	1	58	1	6	1	1	1	13.39	1340.9	22.3483	0	2	0
641	0	69	1	2	1	1	0	52.75	3779.3	62.9883	0	2	0
642	0	68	1	4	1	1	0	54.52	2897	48.2833	0	2	0
643	0	68	1	4	1	1	0	54.52	2897	48.2833	0	2	0
644	0	68	1	4	1	1	0	54.52	2897	48.2833	0	2	0
645	0	68	1	2	1	1	0	54.52	2897	48.2833	0	2	0
646	0	68	1	2	1	1	0	54.52	2897	48.2833	0	2	0
647	0	34	1	5	1	1	0	16.79	1253.2	20.8867	0	2	0
648	0	34	1	5	1	1	1	16.79	1253.2	20.8867	0	2	0
649	0	51	1	2	1	1	0	5.23	547.9	9.13167	0	2	0
650	0	51	1	2	1	1	0	5.23	547.9	9.13167	0	2	0
651	0	48	1	7	1	1	0	20.35	1420.8	23.68	0	2	0
652	0	47	1	7	1	1	0	59.65	3143.8	52.3967	0	2	0
653	0	51	0	7	1	1	0	30.6	2422.2	40.37	0	2	0
654	1	33	1	4	1	0	0	348.84	14303.3	238.388	0	2	0
655	1	66	0	4	1	0	0	5.23	547.9	9.13167	0	2	0
656	0	88	0	4	1	1	0	17.72	1212.2	20.2033	0	2	0
657	1	64	1	1	1	1	0	42.97	2903.5	48.3917	0	2	0
658	1	64	1	2	1	1	0	42.97	2903.5	48.3917	0	2	0
659	0	30	1	7	1	1	0	51.66	4229	70.4833	0	2	0
660	1	61	1	7	1	1	0	8.52	717.9	11.965	0	2	0
661	0	33	1	7	1	1	0	114.23	5609.7	93.495	0	2	0
662	1	47	0	2	1	1	0	10.61	897.7	14.9617	0	2	0
663	1	47	0	2	1	1	0	10.61	897.7	14.9617	0	2	0
664	1	47	0	2	1	1	0	10.61	897.7	14.9617	0	2	0
665	1	57	1	2	1	1	0	95.96	5001.6	83.36	0	2	0
666	1	55	1	2	1	1	0	5.89	548.6	9.14333	0	2	0
667	1	55	1	1	1	1	0	5.89	548.6	9.14333	0	2	0
668	1	55	1	2	1	1	0	5.89	548.6	9.14333	0	2	0
669	1	56	1	4	1	1	0	105	4917.6	81.96	0	2	0
670	1	56	1	4	1	1	0	105	4917.6	81.96	0	2	0
671	1	60	1	4	1	1	0	52.86	2869.9	47.8317	0	2	0
672	0	39	0	5	1	1	0	51.07	2754.3	45.905	0	2	0
673	0	68	1	4	1	1	0	51.66	4229	70.4833	0	2	0
674	0	68	1	4	1	1	0	51.66	4229	70.4833	0	2	0
675	0	68	1	4	1	1	0	51.66	4229	70.4833	0	2	0
676	0	68	1	4	1	1	0	51.66	4229	70.4833	0	2	0
677	0	68	1	2	1	1	0	51.66	4229	70.4833	0	2	0
678	0	76	1	1	1	1	0	42.97	2903.5	48.3917	0	2	0
679	0	76	1	2	1	1	0	42.97	2903.5	48.3917	0	2	0
680	0	37	1	7	1	1	0	21.6	1464.4	24.4067	0	2	0
681	1	63	1	7	1	1	0	9.23	781.2	13.02	0	2	0
682	0	89	1	4	1	0	0	9.43	845.4	14.09	0	2	0
683	0	61	1	4	1	1	0	47.82	2921.3	48.6883	0	2	0
684	0	61	1	4	1	1	0	47.82	2921.3	48.6883	0	2	0
685	0	61	1	4	1	1	0	47.82	2921.3	48.6883	0	2	0
686	1	59	1	6	1	1	1	68.23	3452.1	57.535	0	2	0
687	0	86	1	4	1	0	0	25.63	1918.5	31.975	0	2	0
688	0	86	1	4	1	0	0	25.63	1918.5	31.975	0	2	0
689	0	86	1	4	1	0	0	25.63	1918.5	31.975	0	2	0
690	0	86	1	4	1	1	0	25.63	1918.5	31.975	0	2	0
691	0	34	1	1	1	1	0	21.6	1464.4	24.4067	0	2	0
692	0	34	1	2	1	1	0	21.6	1464.4	24.4067	0	2	0
693	1	86	0	4	1	1	0	27.66	1691.9	28.1983	0	2	0
694	1	86	0	2	1	1	0	27.66	1691.9	28.1983	0	2	0
695	1	86	0	4	1	1	0	27.66	1691.9	28.1983	0	2	0
696	1	86	0	4	1	1	0	27.66	1691.9	28.1983	0	2	0
697	1	52	1	7	1	1	0	48.75	2490.6	41.51	0	2	0
698	1	48	1	2	1	1	0	8.98	749.4	12.49	0	2	0
699	1	48	1	1	1	1	0	8.98	749.4	12.49	0	2	0
700	1	40	0	7	1	1	0	10.37	905.8	15.0967	0	2	0
701	0	55	1	7	1	1	0	45.1	2542.7	42.3783	0	2	0
702	1	58	1	7	1	1	0	17.72	1212.2	20.2033	0	2	0
703	0	48	1	7	1	1	0	61.25	3176.8	52.9467	0	2	0
704	1	65	1	6	1	1	1	98.58	4800.5	80.0083	0	2	0
705	1	65	1	2	1	1	0	98.58	4800.5	80.0083	0	2	0
706	0	39	1	1	1	1	0	5.89	548.6	9.14333	0	2	0
707	0	83	0	2	1	1	0	9.95	850.7	14.1783	0	2	0
708	0	83	0	1	1	1	0	9.95	850.7	14.1783	0	2	0
709	0	70	1	2	1	1	0	47.88	2498.9	41.6483	0	2	0
710	0	70	1	4	1	1	0	47.88	2498.9	41.6483	0	2	0
711	0	70	1	2	1	1	0	47.88	2498.9	41.6483	0	2	0
712	0	70	1	4	1	1	0	47.88	2498.9	41.6483	0	2	0
713	0	70	1	4	1	1	0	47.88	2498.9	41.6483	0	2	0
714	0	88	0	4	1	1	0	17.72	1212.2	20.2033	0	2	0
715	1	45	1	7	1	0	0	18.2	1304.1	21.735	0	2	0
716	0	49	1	5	1	1	0	70.21	3505.5	58.425	0	2	0
717	1	46	1	7	1	1	0	27.97	2041.9	34.0317	0	2	0
718	1	54	1	7	1	1	0	28.15	2080.4	34.6733	0	2	0
719	0	36	1	7	1	1	0	10.61	897.7	14.9617	0	2	0
720	0	64	1	2	1	1	0	869.16	37566.7	626.112	0	2	0
721	0	64	1	2	1	1	0	869.16	37566.7	626.112	0	2	0
722	0	64	1	1	1	1	0	869.16	37566.7	626.112	0	2	0
723	0	90	0	2	1	1	0	19.53	1399.7	23.3283	0	2	0
724	0	72	1	2	1	1	0	110.54	5143.4	85.7233	0	2	0
725	0	57	1	2	1	1	0	12.69	1044.3	17.405	0	2	0
726	1	65	1	2	1	0	0	60.59	3091.5	51.525	0	2	0
727	0	29	0	4	1	1	0	82.09	4506.4	75.1067	0	2	0
728	0	29	0	4	1	1	0	82.09	4506.4	75.1067	0	2	0
729	0	29	0	2	1	1	0	82.09	4506.4	75.1067	0	2	0
730	0	29	0	4	1	1	0	82.09	4506.4	75.1067	0	2	0
731	0	29	0	2	1	1	0	82.09	4506.4	75.1067	0	2	0
732	1	63	1	1	1	1	0	34.66	2236.6	37.2767	0	2	0
733	1	63	1	2	1	1	0	34.66	2236.6	37.2767	0	2	0
734	1	59	1	7	1	1	0	17.01	1404	23.4	0	2	0
735	1	42	1	2	1	1	0	60.42	3080.5	51.3417	0	2	0
736	1	42	1	1	1	1	0	60.42	3080.5	51.3417	0	2	0
737	0	59	1	4	1	1	0	51.38	3661.8	61.03	0	2	0
738	0	59	1	4	1	1	0	51.38	3661.8	61.03	0	2	0
739	0	59	1	4	1	1	0	51.38	3661.8	61.03	0	2	0
740	1	86	0	2	1	1	0	27.66	1691.9	28.1983	0	2	0
741	0	66	1	1	1	1	0	9.19	821.7	13.695	6	2	1
742	0	66	1	2	1	1	0	9.19	821.7	13.695	0	2	0
743	0	66	1	1	1	1	0	9.19	821.7	13.695	0	2	0
744	0	73	1	7	1	1	0	11.97	998.4	16.64	0	2	0
745	0	39	1	7	1	1	0	9.3	786	13.1	0	2	0
746	0	51	1	2	1	1	0	56.58	3004.1	50.0683	0	2	0
747	0	51	1	2	1	1	0	56.58	3004.1	50.0683	0	2	0
748	0	51	1	2	1	1	0	56.58	3004.1	50.0683	0	2	0
749	0	67	0	4	1	1	0	86.12	4407.6	73.46	0	2	0
750	0	67	0	4	1	1	0	86.12	4407.6	73.46	0	2	0
751	0	67	0	4	1	1	0	86.12	4407.6	73.46	0	2	0
752	0	67	0	4	1	1	0	86.12	4407.6	73.46	0	2	0
753	1	58	1	5	1	1	0	18.17	1465.8	24.43	0	2	0
754	1	48	1	4	1	1	0	8.83	735.7	12.2617	0	2	0
755	1	48	1	4	1	1	0	8.83	735.7	12.2617	0	2	0
756	1	48	1	4	1	1	0	8.83	735.7	12.2617	0	2	0
757	1	48	1	4	1	1	0	8.83	735.7	12.2617	0	2	0
758	0	55	1	2	1	1	0	61.36	3192.4	53.2067	0	2	0
759	0	55	1	1	1	1	0	61.36	3192.4	53.2067	0	2	0
760	0	55	1	2	1	1	0	61.36	3192.4	53.2067	0	2	0
761	0	55	1	2	1	1	0	61.36	3192.4	53.2067	0	2	0
762	1	55	1	7	1	1	0	11.08	1005	16.75	6	2	0
763	1	56	1	5	1	1	0	12.53	1046.5	17.4417	0	2	0
764	1	56	1	5	1	1	1	12.53	1046.5	17.4417	0	2	0
765	0	49	1	2	1	1	0	56.58	3004.1	50.0683	0	2	0
766	0	49	1	1	1	1	0	56.58	3004.1	50.0683	0	2	0
767	0	56	1	2	1	1	0	13.64	1240.3	20.6717	0	2	0
768	0	56	1	1	1	1	0	13.64	1240.3	20.6717	0	2	0
769	0	60	1	4	1	1	1	302.77	15032.1	250.535	3	2	0
770	0	60	1	4	1	1	0	302.77	15032.1	250.535	0	2	0
771	0	60	1	2	1	1	0	302.77	15032.1	250.535	0	2	0
772	0	60	1	4	1	1	0	302.77	15032.1	250.535	0	2	0
773	0	60	1	2	1	1	0	302.77	15032.1	250.535	0	2	0
774	1	63	1	1	1	1	0	16.87	1147.6	19.1267	0	2	0
775	1	63	1	2	1	1	0	16.87	1147.6	19.1267	0	2	0
776	1	63	1	1	1	1	0	16.87	1147.6	19.1267	0	2	0
777	1	32	1	7	1	1	0	52.37	2820.9	47.015	0	2	0
778	1	78	1	5	1	1	1	52.65	2858.6	47.6433	0	2	0
779	1	78	1	5	1	1	1	52.65	2858.6	47.6433	0	2	0
780	0	61	1	4	1	1	0	31.34	2321.3	38.6883	4	2	1
781	0	61	1	4	1	1	0	31.34	2321.3	38.6883	0	2	0
782	0	61	1	4	1	1	0	31.34	2321.3	38.6883	0	2	0
783	1	72	1	2	1	1	0	19.25	1400.7	23.345	0	2	0
784	0	69	1	6	1	1	1	1115.63	45926.2	765.437	0	2	0
785	0	57	1	5	1	1	0	17.01	1404	23.4	0	2	0
786	1	47	1	1	1	1	0	21.46	1651.5	27.525	0	2	0
787	1	58	0	1	1	0	0	49.28	2566.1	42.7683	7	2	1
788	1	73	1	2	1	1	0	55.95	3029.7	50.495	0	2	0
789	1	73	1	1	1	1	0	55.95	3029.7	50.495	0	2	0
790	1	73	1	2	1	1	0	55.95	3029.7	50.495	0	2	0
791	1	51	1	2	1	0	0	35.71	3058.9	50.9817	0	2	0
792	1	76	1	6	1	1	1	32.18	2426.6	40.4433	0	2	0
793	1	78	0	2	1	1	0	5.23	547.9	9.13167	0	2	0
794	1	78	0	4	1	1	0	5.23	547.9	9.13167	0	2	0
795	1	78	0	4	1	1	0	5.23	547.9	9.13167	0	2	0
796	1	78	0	2	1	1	0	5.23	547.9	9.13167	0	2	0
797	1	78	0	4	1	1	0	5.23	547.9	9.13167	0	2	0
798	0	25	0	1	1	1	0	45.07	2541	42.35	1	2	0
799	1	56	1	7	1	1	0	105	4917.6	81.96	0	2	0
800	1	53	1	7	1	1	0	5.23	547.9	9.13167	0	2	0
801	1	66	1	1	1	1	0	30.6	2422.2	40.37	0	2	0
802	1	38	1	6	1	1	1	87.98	4381.7	73.0283	0	2	0
803	1	55	1	2	1	0	0	55.89	3121.2	52.02	0	2	0
804	0	22	0	6	1	1	1	128.32	5888.9	98.1483	0	2	0
805	1	28	0	1	1	1	0	44.4	2459.5	40.9917	15	2	0
806	1	47	1	1	1	1	0	7.56	619.4	10.3233	0	2	1
807	1	43	1	1	1	1	0	20.35	1420.8	23.68	0	2	0
808	1	43	1	2	1	1	0	20.35	1420.8	23.68	0	2	0
809	1	43	1	4	1	1	0	23.14	1553	25.8833	0	2	0
810	1	43	1	4	1	1	0	23.14	1553	25.8833	0	2	0
811	1	43	1	2	1	1	0	23.14	1553	25.8833	0	2	0
812	0	51	1	7	1	0	0	12.34	1026.7	17.1117	1	2	0
813	0	76	1	4	1	1	0	8.99	871.9	14.5317	0	2	0
814	0	76	1	4	1	1	0	8.99	871.9	14.5317	0	2	0
815	0	76	1	4	1	1	0	8.99	871.9	14.5317	0	2	0
816	0	76	1	2	1	1	0	8.99	871.9	14.5317	0	2	0
817	0	76	1	4	1	1	0	8.99	871.9	14.5317	0	2	0
818	1	49	1	4	1	1	0	5.23	547.9	9.13167	0	2	0
819	1	51	1	4	1	1	0	25.47	1903.2	31.72	0	2	0
820	1	51	1	4	1	1	0	25.47	1903.2	31.72	0	2	0
821	1	51	1	4	1	1	0	25.47	1903.2	31.72	0	2	0
822	0	65	1	1	1	1	0	9.95	850.7	14.1783	0	2	0
823	0	65	1	2	1	1	0	9.95	850.7	14.1783	0	2	0
824	1	30	0	4	1	1	0	55.81	2978.2	49.6367	0	2	0
825	1	30	0	4	1	1	0	55.81	2978.2	49.6367	0	2	0
826	1	30	0	4	1	1	0	55.81	2978.2	49.6367	0	2	0
827	1	30	0	2	1	1	0	55.81	2978.2	49.6367	0	2	0
828	1	27	1	4	1	1	0	23.37	1666.6	27.7767	0	2	0
829	1	27	1	4	1	1	0	23.37	1666.6	27.7767	0	2	0
830	1	27	1	2	1	1	0	23.37	1666.6	27.7767	0	2	0
831	0	52	1	2	1	1	0	32.16	2099.5	34.9917	0	2	0
832	0	70	1	1	1	1	0	26.28	2039.4	33.99	0	2	0
833	0	31	1	1	1	1	0	103.71	5156.4	85.94	0	2	0
834	0	68	1	4	1	1	0	51.66	4229	70.4833	0	2	0
835	0	68	1	4	1	1	0	51.66	4229	70.4833	0	2	0
836	0	68	1	4	1	1	0	51.66	4229	70.4833	0	2	0
837	0	68	1	4	1	1	0	51.66	4229	70.4833	0	2	0
838	0	62	0	1	1	1	0	16.5	1287.8	21.4633	0	2	0
839	1	68	1	5	1	1	0	32.56	2551.6	42.5267	0	2	0
840	0	68	1	4	1	1	0	54.52	2897	48.2833	0	2	0
841	0	68	1	4	1	1	0	54.52	2897	48.2833	0	2	0
842	0	68	1	4	1	1	0	54.52	2897	48.2833	0	2	0
843	0	68	1	4	1	1	0	54.52	2897	48.2833	0	2	0
844	1	36	0	1	1	0	0	53.03	2798.3	46.6383	10	2	0
845	0	67	1	1	1	1	0	17.76	1287.5	21.4583	0	2	0
846	0	51	1	1	1	1	0	19.52	1366.7	22.7783	0	2	0
847	1	48	1	4	1	1	0	51.66	4229	70.4833	0	2	0
848	1	48	1	4	1	1	0	51.66	4229	70.4833	0	2	0
849	1	48	1	4	1	1	0	51.66	4229	70.4833	0	2	0
850	1	32	1	2	1	1	0	51.66	4229	70.4833	0	2	0
851	0	74	1	2	1	1	0	9.41	795.7	13.2617	0	2	0
852	0	69	0	4	1	1	0	60.43	3203.2	53.3867	0	2	0
853	0	69	0	4	1	1	0	60.43	3203.2	53.3867	0	2	0
854	0	69	0	2	1	1	0	60.43	3203.2	53.3867	0	2	0
855	0	69	0	4	1	1	0	60.43	3203.2	53.3867	0	2	0
856	0	69	0	4	1	1	0	60.43	3203.2	53.3867	0	2	0
857	0	69	0	2	1	1	0	60.43	3203.2	53.3867	0	2	0
858	0	32	1	1	1	1	0	16.87	1379.7	22.995	0	2	0
859	1	70	0	1	1	1	0	26.73	2006.8	33.4467	0	2	0
860	1	70	0	2	1	1	0	26.73	2006.8	33.4467	0	2	0
861	0	75	1	4	1	0	0	12.46	1075.6	17.9267	0	2	0
862	0	56	1	2	1	1	0	18.46	1477.9	24.6317	0	2	0
863	1	47	0	2	1	0	0	21.46	1651.5	27.525	0	2	0
864	0	28	1	6	1	1	1	77.97	3998.1	66.635	0	2	0
865	0	55	1	1	1	1	0	61.17	3165.9	52.765	15	2	1
866	0	24	0	1	1	1	0	87.14	4448.2	74.1367	1	2	0
867	1	79	0	1	1	1	0	42.97	2903.5	48.3917	0	2	0
868	0	66	1	2	1	1	0	20.05	1638.4	27.3067	0	2	0
869	0	66	1	2	1	1	0	20.05	1638.4	27.3067	0	2	0
870	1	95	0	4	1	1	1	1437.43	65609.8	1093.5	0	2	0
871	1	95	0	4	1	1	0	1437.43	65609.8	1093.5	0	2	0
872	1	95	0	2	1	1	0	1437.43	65609.8	1093.5	0	2	0
873	1	95	0	4	1	1	0	1437.43	65609.8	1093.5	0	2	0
874	0	58	0	2	1	1	0	12.18	1221.2	20.3533	0	2	0
875	0	58	0	1	1	1	0	12.18	1221.2	20.3533	0	2	0
876	0	36	0	6	1	1	1	791.59	33347.7	555.795	0	2	0
877	0	50	1	1	1	1	0	305.45	13045.6	217.427	0	2	0
878	0	23	0	2	1	1	0	10.34	893.7	14.895	0	2	0
879	0	54	1	1	1	0	0	22.04	1418.3	23.6383	0	2	0
880	1	53	1	1	1	1	0	22.62	1509.4	25.1567	0	2	0
881	0	74	1	4	1	1	0	9.41	795.7	13.2617	0	2	0
882	0	52	1	1	1	1	0	18.17	1465.8	24.43	0	2	0
883	0	74	1	4	1	1	0	16.87	1147.6	19.1267	0	2	0
884	0	74	1	4	1	1	0	16.87	1147.6	19.1267	0	2	0
885	0	74	1	2	1	1	0	16.87	1147.6	19.1267	0	2	0
886	0	74	1	2	1	1	0	16.87	1147.6	19.1267	0	2	0
887	0	74	1	4	1	1	0	16.87	1147.6	19.1267	0	2	0
888	1	61	1	2	1	1	0	61.95	3230.9	53.8483	0	2	0
889	1	61	1	1	1	1	0	61.95	3230.9	53.8483	0	2	0
890	0	60	0	2	1	1	0	87.09	4388.9	73.1483	0	2	0
891	0	55	1	2	1	1	0	34.87	2766.1	46.1017	0	2	0
892	0	55	1	1	1	1	0	34.87	2766.1	46.1017	0	2	0
893	1	66	1	2	1	1	0	21.46	1651.5	27.525	0	2	0
894	1	56	1	5	1	1	1	146.81	6504	108.4	0	2	0
895	1	48	1	1	1	1	0	18.05	1244.1	20.735	18	2	1
896	0	78	1	2	1	1	0	16.5	1287.8	21.4633	0	2	0
897	0	49	1	4	1	1	0	18.98	1341.6	22.36	0	2	0
898	0	49	1	4	1	1	0	18.98	1341.6	22.36	0	2	0
899	1	55	0	7	1	1	0	831.26	32596.8	543.28	11	2	0
900	1	49	0	1	1	1	0	52.86	2869.9	47.8317	0	2	0
901	0	46	1	5	1	1	0	21.46	1651.5	27.525	0	2	0
902	0	82	0	4	1	0	0	9.19	850.5	14.175	0	2	0
903	1	67	0	5	1	1	0	53.27	2914.9	48.5817	0	2	0
904	1	67	0	5	1	1	1	53.27	2914.9	48.5817	0	2	0
905	1	63	1	1	1	1	0	16.87	1147.6	19.1267	0	2	0
906	1	63	1	2	1	1	0	16.87	1147.6	19.1267	0	2	0
907	0	63	1	5	1	1	0	51.07	2754.3	45.905	0	2	0
908	0	63	1	5	1	1	1	51.07	2754.3	45.905	0	2	0
909	1	67	0	4	1	1	0	53.27	2914.9	48.5817	0	2	0
910	1	67	0	4	1	1	0	53.27	2914.9	48.5817	0	2	0
911	1	67	0	2	1	1	0	53.27	2914.9	48.5817	0	2	0
912	0	62	1	2	1	0	0	65.6	3258.1	54.3017	0	2	0
913	0	78	1	1	1	1	0	36.07	3158.7	52.645	0	2	0
914	0	78	1	2	1	1	0	36.07	3158.7	52.645	0	2	0
915	0	61	1	5	1	1	0	7.25	624.6	10.41	0	2	0
916	0	51	1	6	1	0	1	12.34	1026.7	17.1117	0	2	0
917	1	39	1	4	1	0	0	64.4	3592	59.8667	0	2	1
918	1	48	1	4	1	0	0	9.41	816.7	13.6117	0	2	0
919	0	45	1	2	1	1	0	12.4	1060.4	17.6733	0	2	0
920	0	48	1	5	1	1	1	21.52	1759.8	29.33	15	2	1
921	0	45	1	1	1	1	0	12.4	1060.4	17.6733	0	2	0
922	0	45	1	2	1	1	0	12.4	1060.4	17.6733	0	2	0
923	1	70	1	1	1	1	0	43.05	2459.3	40.9883	0	2	0
924	1	70	1	2	1	1	0	43.05	2459.3	40.9883	0	2	0
925	1	65	0	2	1	1	0	51.66	4229	70.4833	0	2	0
926	1	65	0	4	1	1	0	51.66	4229	70.4833	0	2	0
927	1	65	0	2	1	1	0	51.66	4229	70.4833	0	2	0
928	1	65	0	4	1	1	0	51.66	4229	70.4833	0	2	0
929	1	65	0	4	1	1	0	51.66	4229	70.4833	0	2	0
930	1	50	1	3	1	1	0	12.4	1024.4	17.0733	0	2	0
931	1	31	1	3	1	1	0	61.33	3271.1	54.5183	0	2	0
932	1	43	1	2	1	1	0	60.42	3080.5	51.3417	0	2	0
933	0	81	1	5	1	1	0	31.34	2321.3	38.6883	0	2	0
934	0	81	1	5	1	1	1	31.34	2321.3	38.6883	0	2	0
935	1	46	0	3	1	1	0	10.08	902.7	15.045	0	2	0
936	1	23	0	3	1	1	0	19.85	1356	22.6	0	2	0
937	1	37	1	1	1	1	0	24.88	1875	31.25	7	2	0
938	1	45	1	2	1	1	0	24.44	1916	31.9333	0	2	0
939	1	45	1	1	1	1	0	24.44	1916	31.9333	0	2	0
940	1	45	1	2	1	1	0	24.44	1916	31.9333	0	2	0
941	0	22	0	1	1	1	0	104.1	5144.4	85.74	0	2	0
942	0	53	1	2	1	1	0	57.09	3027.4	50.4567	0	2	0
943	0	53	1	1	1	1	0	57.09	3027.4	50.4567	0	2	0
944	0	63	1	1	1	1	0	19.85	1356	22.6	0	2	0
945	0	63	1	2	1	1	0	19.85	1356	22.6	0	2	0
946	1	36	1	1	1	0	0	24.01	1537.1	25.6183	25	2	0
947	1	23	0	3	1	1	0	82.09	4506.4	75.1067	0	2	0
948	1	23	0	2	1	1	0	82.09	4506.4	75.1067	0	2	0
949	0	51	1	3	1	1	0	59.87	3271.5	54.525	0	2	0
950	0	57	1	5	1	1	0	5.23	547.9	9.13167	0	2	0
951	1	24	1	4	1	0	0	27.29	2335.8	38.93	0	2	0
952	1	55	1	5	1	1	0	353.53	14655.4	244.257	0	2	0
953	0	44	1	2	1	1	0	21.93	1461.9	24.365	0	2	0
954	0	44	1	1	1	1	0	21.93	1461.9	24.365	0	2	0
955	0	70	0	2	1	1	0	101.12	4832.4	80.54	0	2	0
956	0	70	0	2	1	1	0	101.12	4832.4	80.54	0	2	0
957	0	58	1	1	1	1	0	35.26	2249	37.4833	0	2	0
958	1	57	1	7	1	1	0	8.52	717.9	11.965	8	2	0
959	0	70	1	1	1	1	0	25.63	1918.5	31.975	0	2	0
960	0	70	1	2	1	1	0	25.63	1918.5	31.975	0	2	0
961	0	41	0	3	1	1	0	5.23	547.9	9.13167	0	2	0
962	0	44	1	1	1	1	0	51.66	4229	70.4833	0	2	0
963	0	44	1	2	1	1	0	51.66	4229	70.4833	0	2	0
964	1	59	1	5	1	1	0	30.01	2208.5	36.8083	48	2	0
965	1	59	1	5	1	1	1	30.01	2208.5	36.8083	0	2	0
966	1	51	1	5	1	1	0	57.48	3073.2	51.22	0	2	0
967	0	58	1	2	1	1	0	21.7	1826.4	30.44	0	2	0
968	0	58	1	4	1	1	0	21.7	1826.4	30.44	0	2	0
969	0	58	1	4	1	1	0	21.7	1826.4	30.44	0	2	0
970	0	58	1	4	1	1	0	21.7	1826.4	30.44	0	2	0
971	1	66	0	3	1	1	0	17.83	1319.1	21.985	0	2	0
972	1	52	1	7	1	1	0	8.25	723.1	12.0517	1	2	0
973	1	55	1	3	1	1	0	55.89	3121.2	52.02	0	2	0
974	0	37	1	4	1	1	0	306.27	13215.6	220.26	0	2	0
975	0	69	1	1	1	1	0	30.6	2422.2	40.37	0	2	0
976	0	69	1	2	1	1	0	30.6	2422.2	40.37	0	2	0
977	1	55	1	1	1	1	0	112.21	6079.4	101.323	0	2	0
978	1	52	1	4	1	1	1	23.37	1554.4	25.9067	9	2	0
979	1	55	1	2	1	1	0	9.41	816.7	13.6117	0	2	0
980	1	52	1	2	1	1	0	23.37	1554.4	25.9067	0	2	0
981	1	82	0	2	1	1	0	12.34	1026.7	17.1117	0	2	0
982	1	82	0	2	1	1	0	12.34	1026.7	17.1117	0	2	0
983	1	82	0	2	1	1	0	12.34	1026.7	17.1117	0	2	0
984	0	60	1	2	1	1	0	264.99	11095.5	184.925	0	2	0
985	0	60	1	1	1	1	0	264.99	11095.5	184.925	0	2	0
986	0	60	1	2	1	1	0	264.99	11095.5	184.925	0	2	0
987	0	61	1	2	1	1	0	16.46	1355.9	22.5983	0	2	0
988	0	61	1	1	1	1	0	16.46	1355.9	22.5983	0	2	0
989	0	61	1	2	1	1	0	16.46	1355.9	22.5983	0	2	0
990	0	61	1	2	1	1	0	16.46	1355.9	22.5983	0	2	0
991	1	68	1	5	1	1	0	32.56	2551.6	42.5267	0	2	0
992	0	37	1	4	1	1	0	306.27	13215.6	220.26	0	2	0
993	0	37	1	4	1	1	0	306.27	13215.6	220.26	0	2	0
994	1	52	1	4	1	1	0	23.37	1554.4	25.9067	0	2	0
995	1	44	1	3	1	1	0	18.98	1341.6	22.36	3	2	0
996	1	61	0	2	1	1	0	9.16	816.6	13.61	0	2	0
997	0	77	1	5	1	1	0	32.18	2426.6	40.4433	0	2	0
998	1	38	1	5	1	1	0	22.62	1509.4	25.1567	0	2	0
999	1	57	1	4	1	1	0	55.81	2978.2	49.6367	0	2	0
1000	1	57	1	4	1	1	0	55.81	2978.2	49.6367	0	2	0
1001	1	92	0	2	1	1	0	89.99	4546.4	75.7733	0	2	0
1002	1	92	0	4	1	1	0	89.99	4546.4	75.7733	0	2	0
1003	1	92	0	4	1	1	0	89.99	4546.4	75.7733	0	2	0
1004	1	92	0	4	1	1	0	89.99	4546.4	75.7733	0	2	0
1005	1	57	1	4	1	1	0	55.81	2978.2	49.6367	0	2	0
1006	1	72	0	4	1	1	0	21.6	1464.4	24.4067	0	2	0
1007	1	72	0	4	1	1	0	21.6	1464.4	24.4067	0	2	0
1008	1	72	0	2	1	1	0	21.6	1464.4	24.4067	0	2	0
1009	1	72	0	4	1	1	0	21.6	1464.4	24.4067	0	2	0
1010	1	74	0	4	1	1	0	23.94	1825.4	30.4233	7	2	0
1011	1	74	0	4	1	1	0	23.94	1825.4	30.4233	0	2	0
1012	1	74	0	4	1	1	0	23.94	1825.4	30.4233	0	2	0
1013	1	66	1	4	1	1	0	8.97	825.5	13.7583	0	2	0
1014	1	66	1	2	1	1	0	8.97	825.5	13.7583	0	2	0
1015	1	66	1	4	1	1	0	8.97	825.5	13.7583	0	2	0
1016	1	84	0	4	1	1	0	9.95	850.7	14.1783	0	2	0
1017	1	84	0	4	1	1	0	9.95	850.7	14.1783	0	2	0
1018	1	84	0	2	1	1	0	9.95	850.7	14.1783	0	2	0
1019	1	84	0	4	1	1	0	9.95	850.7	14.1783	0	2	0
1020	1	74	1	4	1	1	0	9.16	816.6	13.61	0	2	0
1021	1	74	1	4	1	1	0	9.16	816.6	13.61	0	2	0
1022	1	74	1	4	1	1	0	9.16	816.6	13.61	0	2	0
1023	0	77	1	2	1	1	0	32.18	2426.6	40.4433	0	2	0
1024	0	77	1	4	1	1	0	32.18	2426.6	40.4433	0	2	0
1025	0	77	1	4	1	1	0	32.18	2426.6	40.4433	0	2	0
1026	1	54	0	3	1	1	0	21.46	1651.5	27.525	28	2	0
1027	1	54	0	2	1	1	0	21.46	1651.5	27.525	0	2	0
1028	1	43	0	5	1	1	1	352.83	14633.4	243.89	0	2	0
1029	1	43	0	4	1	1	0	352.83	14633.4	243.89	0	2	0
1030	1	43	0	2	1	1	0	352.83	14633.4	243.89	0	2	0
1031	1	37	1	3	1	1	0	8.97	825.5	13.7583	0	2	0
1032	1	37	1	2	1	1	0	8.97	825.5	13.7583	0	2	0
1033	1	57	0	1	1	1	0	19.26	1577.7	26.295	0	2	0
1034	1	57	0	2	1	1	0	19.26	1577.7	26.295	0	2	0
1035	1	92	0	4	1	1	0	89.99	4546.4	75.7733	0	2	0
1036	1	92	0	2	1	1	0	89.99	4546.4	75.7733	0	2	0
1037	0	67	1	2	1	1	0	9.19	848.4	14.14	0	2	0
1038	0	67	1	1	1	1	0	9.19	848.4	14.14	0	2	0
1039	0	67	1	2	1	1	0	9.19	848.4	14.14	0	2	0
1040	0	67	1	2	1	1	0	9.19	848.4	14.14	0	2	0
1041	0	75	1	4	1	0	0	57.59	3082.8	51.38	0	2	0
1042	0	54	1	1	1	0	0	22.04	1418.3	23.6383	0	2	0
1043	0	69	1	1	1	1	0	57.65	3995.6	66.5933	0	2	0
1044	0	69	1	2	1	1	0	57.65	3995.6	66.5933	0	2	0
1045	1	70	1	5	1	1	0	13.39	1340.9	22.3483	0	2	0
1046	1	54	1	7	1	1	0	35.26	2249	37.4833	0	2	0
1047	0	49	1	7	1	1	0	664.3	27969.7	466.162	0	2	0
1048	0	63	1	4	1	1	0	51.07	2754.3	45.905	0	2	0
1049	0	63	1	4	1	1	0	51.07	2754.3	45.905	0	2	0
1050	1	29	1	3	1	1	0	5.23	547.9	9.13167	0	2	0
1051	1	29	1	2	1	1	0	5.23	547.9	9.13167	0	2	0
1052	0	24	0	2	1	1	0	16.79	1253.2	20.8867	0	2	0
1053	1	76	0	4	1	1	1	51.66	4229	70.4833	0	2	0
1054	1	76	0	4	1	1	0	51.66	4229	70.4833	0	2	0
1055	0	61	0	4	1	1	0	8.52	717.9	11.965	0	2	0
1056	0	23	0	1	1	1	0	10.19	911.6	15.1933	9	2	0
1057	0	29	0	1	1	0	0	5.23	547.9	9.13167	21	2	0
1058	1	46	1	5	1	1	0	106.8	4934.1	82.235	40	2	0
1059	0	51	1	5	1	1	0	22.04	1418.3	23.6383	0	2	0
1060	0	79	1	2	1	1	0	5.23	547.9	9.13167	0	2	0
1061	0	79	1	1	1	1	0	5.23	547.9	9.13167	0	2	0
1062	0	30	0	2	1	1	0	8.06	823.5	13.725	0	2	0
1063	0	30	0	2	1	1	0	8.06	823.5	13.725	0	2	0
1064	0	62	1	4	1	0	0	24.12	1957.8	32.63	0	2	0
1065	0	72	1	4	1	1	0	110.54	5143.4	85.7233	0	2	0
1066	1	59	0	5	1	1	0	13.06	1057.6	17.6267	0	2	0
1067	0	61	0	4	1	1	0	8.52	717.9	11.965	0	2	0
1068	1	48	1	4	1	1	0	122.72	5622.2	93.7033	0	2	0
1069	1	48	1	4	1	1	0	122.72	5622.2	93.7033	0	2	0
1070	1	48	1	4	1	1	0	122.72	5622.2	93.7033	0	2	0
1071	1	48	1	4	1	1	0	122.72	5622.2	93.7033	0	2	0
1072	1	78	0	4	1	1	0	51.66	4229	70.4833	0	2	0
1073	1	78	0	4	1	1	0	51.66	4229	70.4833	0	2	0
1074	1	78	0	4	1	1	0	51.66	4229	70.4833	0	2	0
1075	1	78	0	4	1	1	0	51.66	4229	70.4833	0	2	0
1076	0	37	1	2	1	1	0	59.37	3165.5	52.7583	0	2	0
1077	0	37	1	3	1	1	0	59.37	3165.5	52.7583	0	2	0
1078	1	62	1	4	1	1	0	12.49	1028.4	17.14	0	2	0
1079	1	62	1	4	1	1	0	12.49	1028.4	17.14	0	2	0
1080	1	62	1	4	1	1	0	12.49	1028.4	17.14	0	2	0
1081	1	62	1	2	1	1	0	12.49	1028.4	17.14	0	2	0
1082	0	73	0	4	1	1	0	51.66	4229	70.4833	0	2	0
1083	0	73	0	4	1	1	0	51.66	4229	70.4833	0	2	0
1084	0	61	0	5	1	1	0	8.52	717.9	11.965	0	2	0
1085	0	75	1	4	1	1	0	28.15	2080.4	34.6733	0	2	0
1086	0	75	1	4	1	1	0	28.15	2080.4	34.6733	0	2	0
1087	0	75	1	4	1	1	0	28.15	2080.4	34.6733	0	2	0
1088	1	63	1	1	1	1	0	19.52	1366.7	22.7783	0	2	0
1089	1	63	1	2	1	1	0	19.52	1366.7	22.7783	0	2	0
1090	0	77	1	4	1	1	0	32.18	2426.6	40.4433	0	2	0
1091	0	61	0	4	1	1	0	8.52	717.9	11.965	0	2	0
1092	0	61	0	4	1	1	0	8.52	717.9	11.965	0	2	0
1093	1	76	0	4	1	1	0	51.66	4229	70.4833	0	2	0
1094	0	63	1	4	1	1	0	51.07	2754.3	45.905	0	2	0
1095	0	61	1	2	1	1	0	7.56	619.4	10.3233	0	2	0
1096	0	61	1	1	1	1	0	7.56	619.4	10.3233	0	2	0
1097	0	70	0	2	1	1	0	21.7	1826.4	30.44	0	2	0
1098	1	52	1	2	1	1	0	27.66	1691.9	28.1983	0	2	0
1099	1	61	0	2	1	1	0	26.54	1970.7	32.845	0	2	0
1100	1	61	0	1	1	1	0	26.54	1970.7	32.845	0	2	0
1101	1	58	1	1	1	1	0	23.37	1666.6	27.7767	0	2	0
1102	1	58	1	2	1	1	0	23.37	1666.6	27.7767	0	2	0
1103	1	28	1	4	1	1	0	59.65	3143.8	52.3967	0	2	0
1104	1	28	1	4	1	1	0	59.65	3143.8	52.3967	0	2	0
1105	1	28	1	4	1	1	0	59.65	3143.8	52.3967	0	2	0
1106	0	43	1	7	1	1	0	60.59	3091.5	51.525	0	2	0
1107	1	80	0	4	1	1	1	51.66	4229	70.4833	0	2	0
1108	1	80	0	4	1	1	0	51.66	4229	70.4833	0	2	0
1109	1	80	0	4	1	1	0	51.66	4229	70.4833	0	2	0
1110	0	61	1	2	1	1	0	627.64	26672.3	444.538	0	2	0
1111	0	61	1	2	1	1	0	627.64	26672.3	444.538	0	2	0
1112	0	61	1	1	1	1	0	627.64	26672.3	444.538	0	2	0
1113	1	49	1	5	1	1	0	55.78	2875	47.9167	0	2	0
1114	1	47	1	5	1	1	1	59.04	3205.9	53.4317	16	2	0
1115	1	76	0	5	1	1	0	58.86	2996.1	49.935	0	2	0
1116	1	66	1	5	1	1	0	8.97	825.5	13.7583	0	2	0
1117	0	50	1	2	1	1	0	4.84	443.6	7.39333	0	2	0
1118	0	50	1	1	1	1	0	4.84	443.6	7.39333	0	2	0
1119	1	74	0	4	1	1	0	21.83	1533.5	25.5583	0	2	0
1120	1	74	0	4	1	1	0	21.83	1533.5	25.5583	0	2	0
1121	1	74	0	4	1	1	0	21.83	1533.5	25.5583	0	2	0
1122	0	73	0	4	1	1	0	51.66	4229	70.4833	0	2	0
1123	0	73	0	4	1	1	0	51.66	4229	70.4833	0	2	0
1124	0	73	0	4	1	1	0	51.66	4229	70.4833	0	2	0
1125	0	73	0	4	1	1	0	51.66	4229	70.4833	0	2	0
1126	0	73	0	4	1	1	0	51.66	4229	70.4833	0	2	0
1127	1	33	0	5	1	1	0	7.56	619.4	10.3233	0	2	0
1128	1	33	0	5	1	1	1	7.56	619.4	10.3233	0	2	0
1129	0	62	1	5	1	1	1	55.74	3000.5	50.0083	36	2	0
1130	0	71	1	4	1	1	1	32.18	2426.6	40.4433	0	2	0
1131	0	49	1	4	1	1	0	97.71	5054.4	84.24	2	2	0
1132	0	49	1	4	1	1	0	97.71	5054.4	84.24	0	2	0
1133	0	49	1	4	1	1	0	97.71	5054.4	84.24	0	2	0
1134	1	61	0	4	1	1	0	77.92	3882.4	64.7067	0	2	0
1135	1	61	0	4	1	1	0	77.92	3882.4	64.7067	0	2	0
1136	1	42	0	1	1	1	0	12.34	1026.7	17.1117	8	2	0
1137	0	70	0	2	1	1	0	21.7	1826.4	30.44	0	2	0
1138	0	74	0	5	1	1	0	10.37	905.8	15.0967	0	2	0
1139	1	68	0	2	1	1	0	59.87	3271.5	54.525	0	2	0
1140	0	51	1	1	1	0	0	8.48	769.6	12.8267	2	2	0
1141	0	73	1	4	1	0	0	32.18	2426.6	40.4433	0	2	0
1142	1	75	0	5	1	1	0	21.83	1533.5	25.5583	0	2	0
1143	0	65	1	2	1	1	0	21.37	1633	27.2167	0	2	0
1144	0	65	1	1	1	1	0	21.37	1633	27.2167	0	2	0
1145	1	60	0	2	1	1	0	9.16	816.6	13.61	0	2	0
1146	1	61	0	4	1	1	0	77.92	3882.4	64.7067	0	2	0
1147	1	61	0	4	1	1	0	77.92	3882.4	64.7067	0	2	0
1148	0	40	1	1	1	1	0	26.73	2006.8	33.4467	149	2	1
1149	0	47	0	2	1	1	0	60.99	3186.2	53.1033	0	2	0
1150	0	70	0	4	1	1	0	42.97	2903.5	48.3917	0	2	0
1151	0	70	0	4	1	1	0	42.97	2903.5	48.3917	0	2	0
1152	0	70	0	4	1	1	0	42.97	2903.5	48.3917	0	2	0
1153	0	70	0	4	1	1	0	42.97	2903.5	48.3917	0	2	0
1154	1	66	1	1	1	1	0	12.46	1075.6	17.9267	0	2	0
1155	1	66	1	2	1	1	0	12.46	1075.6	17.9267	0	2	0
1156	1	72	0	2	1	1	0	87.14	4448.2	74.1367	0	2	0
1157	1	33	1	2	1	1	0	11.08	1005	16.75	0	2	0
1158	1	33	1	2	1	1	0	11.08	1005	16.75	0	2	0
1159	1	33	1	2	1	1	0	11.08	1005	16.75	0	2	0
1160	0	65	1	1	1	1	0	1010.1	43953.6	732.56	0	2	0
1161	0	65	1	2	1	1	0	1010.1	43953.6	732.56	0	2	0
1162	0	65	1	2	1	1	0	1010.1	43953.6	732.56	0	2	0
1163	1	68	1	5	1	1	0	58.73	3095.1	51.585	0	2	0
1164	0	72	1	2	1	1	0	51.66	4229	70.4833	0	2	0
1165	0	72	1	2	1	1	0	51.66	4229	70.4833	0	2	0
1166	0	72	1	2	1	1	0	51.66	4229	70.4833	0	2	0
1167	0	37	1	2	1	1	0	84.34	4310.5	71.8417	0	2	0
1168	0	37	1	1	1	1	0	84.34	4310.5	71.8417	0	2	0
1169	0	38	1	4	1	1	0	23.14	1553	25.8833	0	2	0
1170	0	38	1	4	1	1	0	23.14	1553	25.8833	0	2	0
1171	0	38	1	4	1	1	0	23.14	1553	25.8833	0	2	0
1172	0	48	1	4	1	1	0	30.24	2244.6	37.41	0	2	0
1173	0	48	1	4	1	1	0	30.24	2244.6	37.41	0	2	0
1174	0	48	1	4	1	1	0	30.24	2244.6	37.41	0	2	0
1175	1	64	1	1	1	0	0	21.46	1651.5	27.525	22	2	1
1176	1	42	1	7	1	1	0	5.23	547.9	9.13167	12	2	0
1177	1	34	1	3	1	1	0	71.5	3632	60.5333	0	2	0
1178	0	67	1	1	1	1	0	17.01	1404	23.4	0	2	0
1179	1	56	1	5	1	1	1	58.05	3104	51.7333	0	2	0
1180	1	56	1	5	1	1	0	58.05	3104	51.7333	0	2	0
1181	0	71	1	4	1	1	0	42.97	2903.5	48.3917	0	2	0
1182	0	71	1	4	1	1	0	42.97	2903.5	48.3917	0	2	0
1183	0	71	1	4	1	1	0	42.97	2903.5	48.3917	0	2	0
1184	1	57	0	2	1	1	0	22.62	1509.4	25.1567	0	2	0
1185	1	57	0	2	1	1	0	22.62	1509.4	25.1567	0	2	0
1186	1	56	0	2	1	1	0	51.6	2725.9	45.4317	0	2	0
1187	0	73	0	4	1	1	0	51.66	4229	70.4833	0	2	0
1188	0	73	0	4	1	1	0	51.66	4229	70.4833	0	2	0
1189	0	73	0	2	1	1	0	51.66	4229	70.4833	0	2	0
1190	0	59	1	2	1	1	0	51.38	3661.8	61.03	0	2	0
1191	0	75	1	2	1	1	0	9.47	909.2	15.1533	0	2	0
1192	1	64	0	3	1	1	0	21.46	1651.5	27.525	0	2	0
1193	0	47	0	2	1	1	0	23.37	1666.6	27.7767	0	2	0
1194	0	72	0	1	1	1	0	20.3	1422.3	23.705	0	2	0
1195	0	72	0	2	1	1	0	20.3	1422.3	23.705	0	2	0
1196	1	48	1	7	1	1	0	49.86	2537.6	42.2933	0	2	0
1197	0	71	1	1	1	0	0	112.21	6079.4	101.323	0	2	0
1198	0	54	1	1	1	1	0	7.25	624.6	10.41	0	2	0
1199	0	54	1	2	1	1	0	7.25	624.6	10.41	0	2	0
1200	1	40	1	4	1	1	1	17.76	1287.5	21.4583	8	2	0
1201	1	40	1	4	1	1	0	17.76	1287.5	21.4583	0	2	0
1202	1	40	1	4	1	1	0	17.76	1287.5	21.4583	0	2	0
1203	1	62	1	4	1	1	0	5.23	547.9	9.13167	0	2	0
1204	1	62	1	4	1	1	0	5.23	547.9	9.13167	0	2	0
1205	1	62	1	2	1	1	0	5.23	547.9	9.13167	0	2	0
1206	1	28	1	5	1	1	1	24.88	1875	31.25	0	2	0
1207	1	54	1	1	1	1	0	13.64	1240.3	20.6717	0	2	0
1208	1	54	1	2	1	1	0	13.64	1240.3	20.6717	0	2	0
1209	1	54	1	2	1	1	0	13.64	1240.3	20.6717	0	2	0
1210	1	74	0	2	1	1	0	18.98	1341.6	22.36	0	2	0
1211	1	74	0	2	1	1	0	18.98	1341.6	22.36	0	2	0
1212	1	74	0	2	1	1	0	18.98	1341.6	22.36	0	2	0
1213	1	47	1	2	1	1	0	58.42	3086.6	51.4433	0	2	0
1214	0	70	1	4	1	0	0	21.46	1651.5	27.525	0	2	0
1215	1	47	1	2	1	1	0	58.42	3086.6	51.4433	0	2	0
1216	0	70	1	4	1	0	0	21.46	1651.5	27.525	0	2	0
1217	0	70	1	4	1	0	0	21.46	1651.5	27.525	0	2	0
1218	0	70	1	2	1	0	0	21.46	1651.5	27.525	0	2	0
1219	1	50	0	2	1	1	0	24.12	1957.8	32.63	0	2	0
1220	1	50	0	1	1	1	0	24.12	1957.8	32.63	0	2	0
1221	0	70	1	2	1	1	0	56.16	2965.7	49.4283	0	2	0
1222	0	70	1	1	1	1	0	56.16	2965.7	49.4283	0	2	0
1223	0	51	1	2	1	1	0	729.52	33494.6	558.243	0	2	0
1224	0	51	1	2	1	1	0	729.52	33494.6	558.243	0	2	0
1225	0	51	1	2	1	1	0	729.52	33494.6	558.243	0	2	0
1226	0	61	1	2	1	1	0	50.61	2637.1	43.9517	0	2	0
1227	0	61	1	1	1	1	0	50.61	2637.1	43.9517	0	2	0
1228	0	62	1	4	1	1	0	23.89	1925	32.0833	0	2	0
1229	0	62	1	4	1	1	0	23.89	1925	32.0833	0	2	0
1230	1	58	1	2	1	1	0	94.22	4457.8	74.2967	0	2	0
1231	1	58	1	2	1	1	0	94.22	4457.8	74.2967	0	2	0
1232	1	61	0	4	1	1	0	77.92	3882.4	64.7067	0	2	0
1233	1	61	0	4	1	1	0	77.92	3882.4	64.7067	0	2	0
1234	1	61	0	4	1	1	0	77.92	3882.4	64.7067	0	2	0
1235	1	61	0	4	1	1	0	77.92	3882.4	64.7067	0	2	0
1236	0	47	1	1	1	1	0	39.1	2541.7	42.3617	0	2	0
1237	0	55	1	2	1	1	0	56.13	2779.9	46.3317	0	2	0
1238	0	55	1	1	1	1	0	56.13	2779.9	46.3317	0	2	0
1239	0	68	1	5	1	1	0	131.53	5836.2	97.27	9	2	0
1240	1	46	1	5	1	1	0	92.48	4340.3	72.3383	0	2	0
1241	0	48	1	2	1	1	0	30.24	2244.6	37.41	0	2	0
1242	0	48	1	2	1	1	0	30.24	2244.6	37.41	0	2	0
1243	1	72	1	5	1	1	0	57.59	3082.8	51.38	0	2	0
1244	0	57	1	1	1	1	0	34.09	1926	32.1	0	2	0
1245	1	80	0	4	1	1	0	16.79	1253.2	20.8867	0	2	0
1246	1	80	0	5	1	1	0	16.79	1253.2	20.8867	0	2	0
1247	0	72	1	4	1	1	0	404.35	18131.6	302.193	0	2	0
1248	1	67	1	4	1	1	0	9.19	850.5	14.175	0	2	0
1249	1	56	1	4	1	1	0	58.05	3104	51.7333	0	2	0
1250	1	56	1	2	1	1	0	58.05	3104	51.7333	0	2	0
1251	1	56	1	4	1	1	0	58.05	3104	51.7333	0	2	0
1252	1	67	1	4	1	1	0	9.19	850.5	14.175	0	2	0
1253	0	72	1	4	1	1	0	404.35	18131.6	302.193	0	2	0
1254	1	80	0	4	1	1	0	16.79	1253.2	20.8867	0	2	0
1255	1	56	1	3	1	1	0	18.46	1477.9	24.6317	0	2	0
1256	1	56	1	2	1	1	0	18.46	1477.9	24.6317	0	2	0
1257	1	79	0	2	1	1	0	83.99	4168.9	69.4817	0	2	0
1258	1	79	0	1	1	1	0	83.99	4168.9	69.4817	0	2	0
1259	1	34	1	3	1	1	0	32.18	2426.6	40.4433	0	2	0
1260	1	34	1	2	1	1	0	32.18	2426.6	40.4433	0	2	0
1261	0	54	0	1	1	1	0	10.08	902.7	15.045	0	2	0
1262	0	54	0	2	1	1	0	10.08	902.7	15.045	0	2	0
1263	0	59	1	5	1	1	1	84.34	4310.5	71.8417	0	2	0
1264	0	59	1	5	1	1	0	84.34	4310.5	71.8417	0	2	0
1265	1	66	0	2	1	1	0	43.05	2459.3	40.9883	0	2	0
1266	1	66	0	1	1	1	0	43.05	2459.3	40.9883	0	2	0
1267	1	18	0	1	1	1	0	21.46	1651.5	27.525	33	2	0
1268	0	65	1	1	1	1	0	18.46	1477.9	24.6317	0	2	0
1269	0	65	1	2	1	1	0	18.46	1477.9	24.6317	0	2	0
1270	0	74	1	2	1	1	0	18.46	1477.9	24.6317	0	2	0
1271	0	74	1	1	1	1	0	18.46	1477.9	24.6317	0	2	0
1272	0	49	1	1	1	1	0	12.36	1014	16.9	0	2	0
1273	0	49	1	2	1	1	0	12.36	1014	16.9	0	2	0
1274	0	45	1	7	1	1	0	53.03	2798.3	46.6383	0	2	0
1275	0	72	1	1	1	1	0	7.56	619.4	10.3233	0	2	0
1276	0	72	1	2	1	1	0	7.56	619.4	10.3233	0	2	0
1277	0	39	1	6	1	1	1	87.68	4398.9	73.315	0	2	0
1278	0	57	1	5	1	1	1	5.23	547.9	9.13167	13	2	1
1279	0	57	1	5	1	1	1	5.23	547.9	9.13167	0	2	0
1280	0	36	0	3	1	1	0	302.97	13011.5	216.858	13	2	0
1281	0	38	1	3	1	1	0	60.99	3186.2	53.1033	0	2	0
1282	0	38	1	2	1	1	0	60.99	3186.2	53.1033	0	2	0
1283	0	34	1	5	1	1	1	16.79	1253.2	20.8867	0	2	0
1284	0	34	1	5	1	1	1	16.79	1253.2	20.8867	0	2	0
1285	0	51	1	1	1	1	0	21.34	1552.6	25.8767	0	2	0
1286	0	76	1	4	1	1	0	8.99	871.9	14.5317	0	2	0
1287	0	76	1	2	1	1	0	8.99	871.9	14.5317	0	2	0
1288	0	76	1	4	1	1	0	8.99	871.9	14.5317	0	2	0
1289	0	76	1	4	1	1	0	8.99	871.9	14.5317	0	2	0
1290	1	48	1	4	1	1	0	59.65	3143.8	52.3967	0	2	0
1291	1	48	1	2	1	1	0	59.65	3143.8	52.3967	0	2	0
1292	1	48	1	4	1	1	0	59.65	3143.8	52.3967	0	2	0
1293	1	48	1	4	1	1	0	59.65	3143.8	52.3967	0	2	0
1294	1	47	0	4	1	1	0	44.9	2503.3	41.7217	0	2	0
1295	1	47	0	4	1	1	0	44.9	2503.3	41.7217	0	2	0
1296	1	47	0	4	1	1	1	44.9	2503.3	41.7217	0	2	0
1297	1	21	0	4	1	1	0	935.25	38423.2	640.387	0	2	0
1298	1	21	0	4	1	1	0	935.25	38423.2	640.387	0	2	0
1299	1	21	0	4	1	1	0	935.25	38423.2	640.387	0	2	0
1300	0	72	1	4	1	1	0	404.35	18131.6	302.193	0	2	0
1301	0	72	1	2	1	1	0	404.35	18131.6	302.193	0	2	0
1302	0	65	1	4	1	0	0	84.34	4310.5	71.8417	0	2	0
1303	0	65	1	4	1	0	0	84.34	4310.5	71.8417	0	2	0
1304	0	65	1	4	1	0	0	84.34	4310.5	71.8417	0	2	0
1305	1	39	1	7	1	1	0	16.46	1355.9	22.5983	0	2	0
1306	0	71	1	1	1	1	0	5.23	547.9	9.13167	33	2	0
1307	0	19	0	3	1	1	0	113.38	5237.2	87.2867	0	2	0
1308	1	21	0	1	1	1	0	8.98	749.4	12.49	5	2	0
1309	0	72	1	4	1	1	0	20.35	1420.8	23.68	0	2	0
1310	0	72	1	4	1	1	0	20.35	1420.8	23.68	0	2	0
1311	0	72	1	2	1	1	0	20.35	1420.8	23.68	0	2	0
1312	1	66	1	4	1	0	0	104.66	4931.1	82.185	0	2	0
1313	1	66	1	4	1	0	0	104.66	4931.1	82.185	0	2	0
1314	0	70	0	4	1	1	0	42.97	2903.5	48.3917	0	2	0
1315	0	70	0	4	1	1	0	42.97	2903.5	48.3917	0	2	0
1316	0	70	0	2	1	1	0	42.97	2903.5	48.3917	0	2	0
1317	1	34	1	4	1	0	0	12.82	1059.8	17.6633	0	2	0
1318	1	34	1	4	1	0	0	12.82	1059.8	17.6633	0	2	0
1319	1	34	1	4	1	0	0	12.82	1059.8	17.6633	0	2	0
1320	1	80	0	4	1	1	0	16.79	1253.2	20.8867	0	2	0
1321	1	80	0	4	1	1	0	16.79	1253.2	20.8867	0	2	0
1322	1	80	0	4	1	1	0	16.79	1253.2	20.8867	0	2	0
1323	0	28	1	2	1	1	0	58.05	3104	51.7333	0	2	0
1324	0	42	1	6	1	1	1	312.25	13335.6	222.26	0	2	0
1325	0	66	1	1	1	1	0	9.41	816.7	13.6117	0	2	0
1326	0	65	1	1	1	1	0	54.76	2910.6	48.51	0	2	0
1327	1	38	1	5	1	1	0	52.75	3779.3	62.9883	0	2	0
1328	1	38	1	4	1	1	0	52.75	3779.3	62.9883	0	2	0
1329	1	38	1	4	1	1	1	52.75	3779.3	62.9883	12	2	0
1330	1	38	1	2	1	1	0	52.75	3779.3	62.9883	0	2	0
1331	1	38	1	4	1	1	0	52.75	3779.3	62.9883	0	2	0
1332	0	72	1	4	1	1	0	404.35	18131.6	302.193	0	2	0
1333	1	51	1	4	1	1	0	23.47	1828.8	30.48	0	2	0
1334	1	51	1	4	1	1	0	23.47	1828.8	30.48	0	2	0
1335	1	51	1	4	1	1	0	23.47	1828.8	30.48	0	2	0
1336	0	72	1	4	1	1	0	404.35	18131.6	302.193	0	2	0
1337	0	72	1	4	1	1	0	404.35	18131.6	302.193	0	2	0
1338	0	72	1	4	1	1	0	404.35	18131.6	302.193	0	2	0
1339	1	29	1	1	1	1	0	17.76	1287.5	21.4583	0	2	0
1340	1	29	1	2	1	1	0	17.76	1287.5	21.4583	0	2	0
1341	1	58	0	1	1	1	0	49.28	2566.1	42.7683	0	2	0
1342	1	64	1	1	1	1	0	60.99	3186.2	53.1033	0	2	0
1343	1	49	1	3	1	1	0	9.08	780.1	13.0017	0	2	0
1344	1	49	1	2	1	1	0	9.08	780.1	13.0017	0	2	0
1345	0	31	1	7	1	1	0	16.87	1147.6	19.1267	10	2	0
1346	0	79	1	3	1	1	0	21.83	1533.5	25.5583	0	2	0
1347	0	57	1	3	1	1	0	82.09	4506.4	75.1067	0	2	0
1348	1	64	1	2	1	0	0	25.3	2245.2	37.42	0	2	0
1349	1	68	1	4	1	1	1	42.97	2903.5	48.3917	0	2	0
1350	1	68	1	2	1	1	0	42.97	2903.5	48.3917	0	2	0
1351	1	68	1	4	1	1	0	42.97	2903.5	48.3917	0	2	0
1352	1	68	1	4	1	1	0	42.97	2903.5	48.3917	0	2	0
1353	0	70	0	1	1	1	0	12.34	1026.7	17.1117	2	2	0
1354	0	70	1	2	1	1	0	18.2	1304.1	21.735	0	2	0
1355	0	70	1	2	1	1	0	18.2	1304.1	21.735	0	2	0
1356	0	70	1	1	1	1	0	18.2	1304.1	21.735	0	2	0
1357	0	61	1	5	1	1	0	51.07	2754.3	45.905	0	2	0
1358	0	61	1	4	1	1	0	51.07	2754.3	45.905	0	2	0
1359	0	61	1	4	1	1	0	51.07	2754.3	45.905	0	2	0
1360	0	61	1	4	1	1	0	51.07	2754.3	45.905	0	2	0
1361	0	61	1	2	1	1	0	51.07	2754.3	45.905	0	2	0
1362	0	57	1	1	1	1	0	12.69	1044.3	17.405	0	2	0
1363	0	57	1	2	1	1	0	12.69	1044.3	17.405	0	2	0
1364	0	57	1	2	1	1	0	12.69	1044.3	17.405	0	2	0
1365	1	42	1	4	1	1	1	5.23	547.9	9.13167	14	2	1
1366	1	42	1	4	1	1	0	5.23	547.9	9.13167	0	2	0
1367	1	42	1	4	1	1	0	5.23	547.9	9.13167	0	2	0
1368	0	36	1	3	1	1	0	16.46	1355.9	22.5983	0	2	0
1369	1	64	0	2	1	1	0	29.45	2129.4	35.49	0	2	0
1370	1	64	0	1	1	1	0	29.45	2129.4	35.49	0	2	0
1371	0	53	1	1	1	1	0	61.25	3306.4	55.1067	0	2	0
1372	0	27	1	3	1	1	0	56.13	2779.9	46.3317	0	2	0
1373	0	68	1	1	1	1	0	69.97	3634	60.5667	0	2	0
1374	0	68	1	2	1	1	0	69.97	3634	60.5667	0	2	0
1375	0	55	0	5	1	1	0	5.23	547.9	9.13167	0	2	0
1376	0	76	0	4	1	1	0	538.61	23398.5	389.975	0	2	0
1377	0	76	0	4	1	1	0	538.61	23398.5	389.975	0	2	0
1378	0	76	0	2	1	1	0	538.61	23398.5	389.975	0	2	0
1379	0	76	0	4	1	1	0	538.61	23398.5	389.975	0	2	0
1380	0	46	1	2	1	1	0	23.94	1825.4	30.4233	0	2	0
1381	0	46	1	4	1	1	0	23.94	1825.4	30.4233	0	2	0
1382	0	46	1	4	1	1	0	23.94	1825.4	30.4233	0	2	0
1383	1	60	0	1	1	1	0	18.98	1341.6	22.36	0	2	0
1384	1	60	0	2	1	1	0	18.98	1341.6	22.36	0	2	0
1385	0	47	1	4	1	1	0	51.34	3009.2	50.1533	0	2	0
1386	0	47	1	4	1	1	0	51.34	3009.2	50.1533	0	2	0
1387	0	47	1	2	1	1	0	51.34	3009.2	50.1533	0	2	0
1388	0	47	1	4	1	1	0	51.34	3009.2	50.1533	0	2	0
1389	0	83	0	4	1	1	0	24.44	1916	31.9333	0	2	0
1390	0	83	0	4	1	1	0	24.44	1916	31.9333	0	2	0
1391	0	83	0	2	1	1	0	24.44	1916	31.9333	0	2	0
1392	1	41	1	4	1	0	0	108.09	5055.7	84.2617	0	2	0
1393	1	53	1	4	1	0	0	51.66	4229	70.4833	6	2	0
1394	0	65	1	2	1	1	0	8.25	723.1	12.0517	0	2	0
1395	1	30	1	1	1	1	0	8.83	735.7	12.2617	0	2	0
1396	0	79	1	2	1	1	0	23.14	1553	25.8833	0	2	0
1397	0	66	1	2	1	1	0	456.49	18030.4	300.507	0	2	0
1398	0	66	1	1	1	1	0	456.49	18030.4	300.507	0	2	0
1399	1	74	1	1	1	0	0	21.46	1651.5	27.525	0	2	0
1400	1	41	1	1	1	1	0	28.15	2080.4	34.6733	0	2	0
1401	0	43	1	3	1	1	0	23.37	1666.6	27.7767	0	2	0
1402	1	55	1	2	1	1	0	12.53	1046.5	17.4417	0	2	0
1403	1	55	1	1	1	1	0	12.53	1046.5	17.4417	0	2	0
1404	1	37	0	3	1	1	0	27.66	1691.9	28.1983	32	2	0
1405	1	61	1	1	1	1	0	24.88	1875	31.25	0	2	0
1406	1	58	1	1	1	1	0	19.52	1366.7	22.7783	0	2	0
1407	1	58	1	2	1	1	0	19.52	1366.7	22.7783	0	2	0
1408	1	75	0	4	1	1	0	18.17	1465.8	24.43	0	2	0
1409	1	75	0	4	1	1	0	18.17	1465.8	24.43	0	2	0
1410	0	60	1	4	1	1	0	19.29	1821.6	30.36	0	2	0
1411	0	60	1	4	1	1	0	19.29	1821.6	30.36	0	2	0
1412	0	60	1	2	1	1	0	19.29	1821.6	30.36	0	2	0
1413	0	60	1	4	1	1	0	19.29	1821.6	30.36	0	2	0
1414	0	64	1	1	1	1	0	29.04	2101.5	35.025	0	2	0
1415	1	74	1	2	1	1	0	10.08	902.7	15.045	0	2	0
1416	0	18	1	2	1	1	0	12.64	1114.3	18.5717	0	2	0
1417	0	18	1	3	1	1	0	12.64	1114.3	18.5717	0	2	0
1418	1	63	1	1	1	1	0	53.18	2836.3	47.2717	0	2	0
1419	1	63	1	2	1	1	0	53.18	2836.3	47.2717	0	2	0
1420	0	25	0	2	1	1	0	31.09	2571.2	42.8533	0	2	0
1421	0	25	0	3	1	1	0	31.09	2571.2	42.8533	0	2	0
1422	0	65	1	2	1	1	0	75.76	3822.5	63.7083	0	2	0
1423	0	48	1	2	1	1	0	25.82	1591.5	26.525	0	2	0
1424	0	69	1	2	1	0	0	17.53	1453.8	24.23	0	2	0
1425	0	33	1	2	1	1	0	11.97	998.4	16.64	0	2	0
1426	0	33	1	1	1	1	0	11.97	998.4	16.64	0	2	0
1427	1	35	1	3	1	1	0	9.95	850.7	14.1783	0	2	0
1428	0	58	1	3	1	1	0	36.15	2012.7	33.545	0	2	0
1429	0	58	1	2	1	1	0	36.15	2012.7	33.545	0	2	0
1430	1	54	1	1	1	0	0	60.59	3091.5	51.525	0	2	0
1431	1	44	1	2	1	1	0	10.37	905.8	15.0967	0	2	0
1432	1	38	0	1	1	1	0	60.72	3158	52.6333	10	2	1
1433	1	38	0	2	1	1	0	60.72	3158	52.6333	0	2	0
1434	0	22	0	1	1	1	0	494.37	23632.3	393.872	0	2	0
1435	1	54	0	3	1	1	0	18.17	1465.8	24.43	0	2	0
1436	1	54	0	2	1	1	0	18.17	1465.8	24.43	0	2	0
1437	0	34	0	2	1	1	0	25.21	1668.1	27.8017	0	2	0
1438	0	34	0	3	1	1	0	25.21	1668.1	27.8017	0	2	0
1439	1	38	0	1	1	1	0	60.72	3158	52.6333	0	2	0
1440	0	64	1	2	1	1	0	56.42	2979.5	49.6583	0	2	0
1441	1	58	1	3	1	1	0	12.49	995.2	16.5867	0	2	0
1442	1	52	1	1	1	1	0	440.75	19270.3	321.172	0	2	0
1443	1	52	1	2	1	1	0	440.75	19270.3	321.172	0	2	0
1444	0	45	1	2	1	1	0	60.69	3274.7	54.5783	0	2	0
1445	0	45	1	2	1	1	0	60.69	3274.7	54.5783	0	2	0
1446	0	45	1	1	1	1	0	60.69	3274.7	54.5783	0	2	0
1447	1	20	1	3	1	1	0	60.59	3091.5	51.525	0	2	0
1448	0	56	1	1	1	1	0	8.48	769.6	12.8267	0	2	0
1449	0	56	1	2	1	1	0	8.48	769.6	12.8267	0	2	0
1450	1	58	1	1	1	0	0	212.36	9958.1	165.968	0	2	0
1451	1	58	1	2	1	0	0	212.36	9958.1	165.968	0	2	0
1452	1	73	0	3	1	1	0	16.46	1355.9	22.5983	0	2	0
1453	0	39	1	1	1	1	0	18.99	1492.5	24.875	0	2	0
1454	0	39	1	2	1	1	0	18.99	1492.5	24.875	0	2	0
1455	1	62	1	3	1	1	0	10.08	902.7	15.045	0	2	0
1456	1	48	1	3	1	1	0	21.46	1651.5	27.525	0	2	0
1457	0	46	1	4	1	1	0	55.81	2978.2	49.6367	0	2	0
1458	0	46	1	4	1	1	0	55.81	2978.2	49.6367	0	2	0
1459	0	46	1	4	1	1	0	55.81	2978.2	49.6367	0	2	0
1460	1	42	0	1	1	1	0	12.34	1026.7	17.1117	0	2	0
1461	1	55	1	1	1	0	0	77.86	3880.4	64.6733	79	2	0
1462	0	65	1	1	1	1	0	7.56	619.4	10.3233	0	2	0
1463	0	65	1	2	1	1	0	7.56	619.4	10.3233	0	2	0
1464	1	66	1	2	1	1	0	5.23	547.9	9.13167	0	2	0
1465	1	66	1	3	1	1	0	5.23	547.9	9.13167	0	2	0
1466	1	35	1	3	1	1	0	5.89	548.6	9.14333	0	2	0
1467	1	35	1	2	1	1	0	5.89	548.6	9.14333	0	2	0
1468	0	72	1	4	1	1	0	23.37	1554.4	25.9067	0	2	0
1469	0	72	1	2	1	1	0	23.37	1554.4	25.9067	0	2	0
1470	0	72	1	4	1	1	0	23.37	1554.4	25.9067	0	2	0
1471	0	72	1	4	1	1	0	23.37	1554.4	25.9067	0	2	0
1472	0	68	1	1	1	1	0	21.93	1461.9	24.365	0	2	0
1473	0	68	1	2	1	1	0	21.93	1461.9	24.365	0	2	0
1474	1	66	0	2	1	1	0	662.5	28434.2	473.903	0	3	0
1475	0	64	1	1	1	1	0	59.7	3146.7	52.445	0	3	0
1476	0	64	1	2	1	1	0	59.7	3146.7	52.445	0	3	0
1477	1	42	1	2	1	1	0	69.45	3497.6	58.2933	0	3	0
1478	1	60	1	1	1	1	0	22.26	1833.7	30.5617	0	3	0
1479	1	60	1	1	1	0	0	22.26	1833.7	30.5617	6	3	0
1480	0	66	1	1	1	0	0	5.23	547.9	9.13167	14	3	0
1481	1	52	1	3	1	1	0	5.23	547.9	9.13167	0	3	0
1482	0	54	1	4	1	1	0	7.37	715.1	11.9183	0	3	0
1483	0	54	1	4	1	1	0	7.37	715.1	11.9183	0	3	0
1484	0	54	1	2	1	1	0	7.37	715.1	11.9183	0	3	0
1485	1	31	0	6	1	1	1	92.48	4686.5	78.1083	0	3	0
1486	0	35	1	1	1	1	0	23.14	1553	25.8833	5	3	0
1487	1	57	1	2	1	1	0	51.66	4229	70.4833	0	3	0
1488	1	64	1	1	1	1	0	23.37	1666.6	27.7767	90	3	0
1489	1	74	0	1	1	1	0	42.97	2903.5	48.3917	0	3	0
1490	1	74	0	2	1	1	0	42.97	2903.5	48.3917	0	3	0
1491	0	38	0	4	1	1	1	8.83	735.7	12.2617	7	3	0
1492	0	38	0	4	1	1	0	8.83	735.7	12.2617	0	3	0
1493	0	38	0	4	1	1	0	8.83	735.7	12.2617	0	3	0
1494	0	38	0	2	1	1	0	8.83	735.7	12.2617	0	3	0
1495	1	53	1	1	1	1	0	24.01	1537.1	25.6183	0	3	0
1496	1	53	1	2	1	1	0	24.01	1537.1	25.6183	0	3	0
1497	0	46	1	4	1	1	1	27.97	2041.9	34.0317	12	3	0
1498	0	46	1	4	1	1	0	27.97	2041.9	34.0317	0	3	0
1499	0	46	1	4	1	1	0	27.97	2041.9	34.0317	0	3	0
1500	0	46	1	4	1	1	1	26.48	2011.6	33.5267	1	3	1
1501	0	46	1	4	1	1	0	26.48	2011.6	33.5267	0	3	0
1502	0	46	1	2	1	1	0	26.48	2011.6	33.5267	0	3	0
1503	0	61	1	2	1	1	0	27.97	2041.9	34.0317	0	3	0
1504	0	61	1	1	1	1	0	27.97	2041.9	34.0317	0	3	0
1505	0	80	1	1	1	1	0	20.05	1638.4	27.3067	0	3	0
1506	0	80	1	2	1	1	0	20.05	1638.4	27.3067	0	3	0
1507	0	84	0	1	1	1	0	5.23	547.9	9.13167	0	3	0
1508	0	84	0	2	1	1	0	5.23	547.9	9.13167	0	3	0
1509	1	69	0	2	1	0	0	60.99	3186.2	53.1033	0	3	0
1510	0	63	1	2	1	1	0	30.6	2422.2	40.37	0	3	0
1511	0	63	1	1	1	1	0	30.6	2422.2	40.37	0	3	0
1512	0	64	1	1	1	0	0	30.24	2244.6	37.41	0	3	0
1513	0	64	1	2	1	0	0	30.24	2244.6	37.41	0	3	0
1514	0	78	0	2	1	1	0	16.87	1147.6	19.1267	0	3	0
1515	0	78	0	1	1	1	0	16.87	1147.6	19.1267	0	3	0
1516	1	33	1	7	1	1	0	47.82	2921.3	48.6883	3	3	0
1517	1	41	1	3	1	1	0	58.85	3114.8	51.9133	0	3	0
1518	1	41	1	2	1	1	0	58.85	3114.8	51.9133	0	3	0
1519	1	62	1	1	1	1	0	28.15	2209.8	36.83	0	3	0
1520	1	62	1	2	1	1	0	28.15	2209.8	36.83	0	3	0
1521	0	74	1	4	1	1	1	16.87	1147.6	19.1267	0	3	0
1522	0	74	1	4	1	1	0	16.87	1147.6	19.1267	0	3	0
1523	0	74	1	4	1	1	0	16.87	1147.6	19.1267	0	3	0
1524	1	75	0	4	1	0	0	34.91	2003.8	33.3967	8	3	0
1525	1	75	0	4	1	1	0	34.91	2003.8	33.3967	0	3	0
1526	1	75	0	4	1	1	0	34.91	2003.8	33.3967	0	3	0
1527	1	58	1	4	1	1	1	78.56	4054.8	67.58	8	3	1
1528	1	58	1	4	1	1	0	78.56	4054.8	67.58	0	3	0
1529	1	58	1	4	1	1	0	78.56	4054.8	67.58	0	3	0
1530	0	60	1	1	1	1	0	9.41	808.2	13.47	0	3	0
1531	0	60	1	2	1	1	0	9.41	808.2	13.47	0	3	0
1532	1	50	1	1	1	1	0	53.92	2769.9	46.165	0	3	0
1533	1	60	1	2	1	1	0	8.65	1018.9	16.9817	0	3	0
1534	0	67	0	1	1	1	0	450.95	18961.5	316.025	0	3	0
1535	0	71	1	2	1	0	0	34.09	1926	32.1	0	3	0
1536	0	28	1	2	1	1	0	58.05	3104	51.7333	0	3	0
1537	1	72	0	6	1	1	1	147.25	6458.6	107.643	0	3	0
1538	1	51	1	3	1	0	0	18.2	1304.1	21.735	28	3	0
1539	0	24	0	3	1	1	0	59.65	3143.8	52.3967	25	3	0
1540	0	24	0	2	1	1	0	59.65	3143.8	52.3967	0	3	0
1541	1	75	0	5	1	1	0	52.86	2869.9	47.8317	0	3	0
1542	0	29	0	3	1	1	0	5.23	547.9	9.13167	21	3	0
1543	0	59	1	1	1	1	0	110.2	5073.1	84.5517	0	3	0
1544	0	49	1	4	1	1	0	16.46	1355.9	22.5983	0	3	0
1545	1	28	1	3	1	1	0	129.64	5774.5	96.2417	55	3	0
1546	1	28	1	2	1	1	0	129.64	5774.5	96.2417	55	3	0
1547	0	42	0	3	1	1	0	5.23	547.9	9.13167	0	3	0
1548	0	42	0	2	1	1	0	5.23	547.9	9.13167	0	3	0
1549	1	63	0	3	1	1	0	24.12	1957.8	32.63	0	3	0
1550	1	63	0	2	1	1	0	24.12	1957.8	32.63	0	3	0
1551	1	48	1	2	1	1	0	21.46	1651.5	27.525	0	3	0
1552	1	48	1	1	1	1	0	21.46	1651.5	27.525	0	3	0
1553	0	73	1	2	1	1	0	82.09	4506.4	75.1067	0	3	0
1554	0	73	1	1	1	1	0	82.09	4506.4	75.1067	0	3	0
1555	1	57	0	4	1	1	0	21.46	1651.5	27.525	0	3	0
1556	1	57	0	4	1	1	0	21.46	1651.5	27.525	0	3	0
1557	0	36	1	7	1	1	0	127.86	5537.8	92.2967	0	3	0
1558	0	31	1	1	1	0	0	59.22	3103	51.7167	19	3	0
1559	0	61	1	1	1	1	0	123.43	5974.3	99.5717	0	3	0
1560	0	61	1	2	1	1	0	123.43	5974.3	99.5717	0	3	0
1561	1	92	0	4	1	1	0	89.99	4546.4	75.7733	0	3	0
1562	1	92	0	2	1	1	0	89.99	4546.4	75.7733	0	3	0
1563	1	92	0	4	1	1	0	89.99	4546.4	75.7733	0	3	0
1564	1	92	0	4	1	1	0	89.99	4546.4	75.7733	0	3	0
1565	0	57	0	5	1	1	1	56.58	3004.1	50.0683	0	3	0
1566	0	57	0	5	1	1	1	56.58	3004.1	50.0683	0	3	0
1567	0	35	1	5	1	1	1	964.34	40945.3	682.422	15	3	1
1568	0	68	1	5	1	1	0	131.53	5836.2	97.27	0	3	0
1569	0	68	1	3	1	1	0	131.53	5836.2	97.27	0	3	0
1570	1	24	1	4	1	1	1	27.29	2335.8	38.93	0	3	0
1571	1	24	1	4	1	1	0	27.29	2335.8	38.93	0	3	0
1572	1	24	1	2	1	1	0	27.29	2335.8	38.93	0	3	0
1573	1	24	1	4	1	1	0	27.29	2335.8	38.93	0	3	0
1574	0	41	1	3	1	1	0	51.66	4229	70.4833	0	3	0
1575	0	41	1	2	1	1	0	51.66	4229	70.4833	0	3	0
1576	1	77	1	5	1	1	1	16.46	1355.9	22.5983	33	3	0
1577	1	77	1	5	1	1	1	16.46	1355.9	22.5983	0	3	0
1578	1	60	1	5	1	1	1	53.97	2894	48.2333	0	3	0
1579	0	71	1	2	1	1	0	86.15	4314.3	71.905	0	3	0
1580	0	71	1	1	1	1	0	86.15	4314.3	71.905	0	3	0
1581	0	57	1	5	1	1	1	17.01	1404	23.4	47	3	0
1582	0	57	1	5	1	1	1	17.01	1404	23.4	0	3	0
1583	1	18	0	1	1	1	0	698.42	28488.3	474.805	21	3	0
1584	0	60	1	4	1	1	1	34.66	2236.6	37.2767	19	3	0
1585	0	60	1	4	1	1	0	34.66	2236.6	37.2767	0	3	0
1586	0	60	1	2	1	1	0	34.66	2236.6	37.2767	0	3	0
1587	0	60	1	4	1	1	0	34.66	2236.6	37.2767	0	3	0
1588	1	55	1	4	1	1	0	5.23	547.9	9.13167	0	3	0
1589	1	55	1	4	1	1	1	5.23	547.9	9.13167	0	3	0
1590	0	39	1	2	1	1	0	47.82	2921.3	48.6883	0	3	0
1591	0	39	1	3	1	1	0	47.82	2921.3	48.6883	0	3	0
1592	1	37	1	3	1	1	0	9.95	850.7	14.1783	0	3	0
1593	1	68	1	5	1	1	1	42.97	2903.5	48.3917	0	3	0
1594	0	79	1	4	1	1	0	26.43	1944.1	32.4017	0	3	0
1595	0	79	1	4	1	1	0	26.43	1944.1	32.4017	0	3	0
1596	0	79	1	2	1	1	0	26.43	1944.1	32.4017	0	3	0
1597	1	54	1	3	1	1	0	228.22	10847.4	180.79	0	3	0
1598	1	54	1	3	1	1	0	137.37	6022.8	100.38	0	3	0
1599	1	38	1	4	1	1	1	8.52	717.9	11.965	0	3	0
1600	1	38	1	4	1	1	0	8.52	717.9	11.965	0	3	0
1601	1	38	1	2	1	1	0	8.52	717.9	11.965	0	3	0
1602	1	38	1	4	1	1	0	8.52	717.9	11.965	0	3	0
1603	1	47	1	7	1	1	0	9.95	850.7	14.1783	8	3	0
1604	0	56	1	1	1	0	0	12.06	1041.2	17.3533	24	3	0
1605	1	42	1	2	1	1	0	34.66	2236.6	37.2767	0	3	0
1606	1	42	1	3	1	1	0	34.66	2236.6	37.2767	0	3	0
1607	0	52	1	2	1	1	0	7.7	643.6	10.7267	0	3	0
1608	0	52	1	3	1	1	0	7.7	643.6	10.7267	0	3	0
1609	0	74	1	2	1	1	0	41.58	3003.4	50.0567	0	3	0
1610	0	35	1	4	1	1	0	21.46	1651.5	27.525	0	3	0
1611	0	35	1	4	1	1	0	21.46	1651.5	27.525	0	3	0
1612	0	35	1	4	1	1	0	21.46	1651.5	27.525	0	3	0
1613	1	80	0	2	1	1	0	9.01	870.8	14.5133	0	3	0
1614	0	46	1	4	1	1	0	55.81	2978.2	49.6367	0	3	0
1615	0	46	1	4	1	1	0	55.81	2978.2	49.6367	0	3	0
1616	0	46	1	4	1	1	0	55.81	2978.2	49.6367	0	3	0
1617	1	38	1	7	1	1	0	54.52	2897	48.2833	4	3	0
1618	1	34	1	3	1	1	0	19.53	1399.7	23.3283	28	3	0
1619	1	57	1	4	1	1	0	18.98	1341.6	22.36	0	3	0
1620	1	57	1	4	1	1	0	18.98	1341.6	22.36	0	3	0
1621	1	57	1	2	1	1	0	18.98	1341.6	22.36	0	3	0
1622	1	57	1	4	1	1	0	18.98	1341.6	22.36	0	3	0
1623	1	60	1	4	1	0	0	66.21	3266.9	54.4483	0	3	1
1624	1	60	1	4	1	0	0	66.21	3266.9	54.4483	0	3	0
1625	1	60	1	2	1	0	0	66.21	3266.9	54.4483	0	3	0
1626	1	37	1	3	1	0	0	82.09	4506.4	75.1067	22	3	0
1627	1	37	1	2	1	1	0	9.95	850.7	14.1783	0	3	0
1628	1	43	1	3	1	1	0	89.25	4521.3	75.355	0	3	0
1629	0	64	1	1	1	1	0	7.25	624.6	10.41	0	3	0
1630	0	64	1	2	1	1	0	7.25	624.6	10.41	0	3	0
1631	0	91	0	2	1	1	0	23.32	1891.7	31.5283	0	3	0
1632	1	44	0	2	1	1	0	10.08	902.7	15.045	0	3	0
1633	0	63	1	2	1	1	0	80.9	4063.6	67.7267	0	3	0
1634	0	63	1	2	1	1	0	80.9	4063.6	67.7267	0	3	0
1635	0	63	1	2	1	1	0	80.9	4063.6	67.7267	0	3	0
1636	0	63	1	1	1	1	0	80.9	4063.6	67.7267	0	3	0
1637	1	53	1	4	1	1	0	56.13	2779.9	46.3317	0	3	0
1638	1	53	1	4	1	1	0	56.13	2779.9	46.3317	0	3	0
1639	1	53	1	2	1	1	0	56.13	2779.9	46.3317	0	3	0
1640	1	53	1	4	1	1	0	56.13	2779.9	46.3317	0	3	0
1641	0	62	1	5	1	1	0	23.89	1925	32.0833	0	3	0
1642	1	27	1	4	1	1	0	9.95	850.7	14.1783	0	3	0
1643	1	27	1	4	1	1	0	9.95	850.7	14.1783	0	3	0
1644	1	27	1	4	1	1	0	9.95	850.7	14.1783	0	3	0
1645	1	27	1	2	1	1	0	9.95	850.7	14.1783	0	3	0
1646	1	60	1	2	1	1	0	186.59	8368.5	139.475	0	3	0
1647	1	60	1	2	1	1	0	186.59	8368.5	139.475	0	3	0
1648	1	60	1	2	1	1	0	186.59	8368.5	139.475	0	3	0
1649	1	60	1	2	1	1	0	186.59	8368.5	139.475	0	3	0
1650	0	64	1	2	1	1	0	19.52	1366.7	22.7783	0	3	0
1651	0	64	1	3	1	1	0	19.52	1366.7	22.7783	0	3	0
1652	0	61	1	2	1	1	0	7.25	624.6	10.41	0	3	0
1653	0	61	1	1	1	1	0	7.25	624.6	10.41	0	3	0
1654	0	33	1	2	1	1	0	25.21	1668.1	27.8017	0	3	0
1655	0	33	1	3	1	1	0	25.21	1668.1	27.8017	0	3	0
1656	1	51	1	1	1	1	0	19.85	1356	22.6	0	3	0
1657	1	51	1	2	1	1	0	19.85	1356	22.6	0	3	0
1658	1	51	1	2	1	1	0	19.85	1356	22.6	0	3	0
1659	1	32	1	3	1	1	0	9.01	870.8	14.5133	0	3	0
1660	1	32	1	2	1	0	0	9.01	870.8	14.5133	27	3	0
1661	0	45	1	3	1	1	0	19.85	1356	22.6	0	3	0
1662	0	45	1	2	1	1	0	19.85	1356	22.6	0	3	0
1663	0	20	0	3	1	1	0	56.13	2779.9	46.3317	0	3	0
1664	0	48	1	1	1	1	0	16.5	1287.8	21.4633	0	3	0
1665	0	48	1	2	1	1	0	16.5	1287.8	21.4633	0	3	0
1666	1	65	0	4	1	1	0	51.66	4229	70.4833	0	3	0
1667	1	65	0	4	1	1	0	51.66	4229	70.4833	0	3	0
1668	1	65	0	2	1	1	0	51.66	4229	70.4833	0	3	0
1669	0	70	1	4	1	1	1	51.66	4229	70.4833	0	3	0
1670	0	70	1	4	1	1	0	51.66	4229	70.4833	0	3	0
1671	0	70	1	4	1	1	0	51.66	4229	70.4833	0	3	0
1672	1	27	1	4	1	1	1	59.65	3143.8	52.3967	1	3	0
1673	1	27	1	2	1	1	0	59.65	3143.8	52.3967	0	3	0
1674	1	27	1	4	1	1	0	59.65	3143.8	52.3967	0	3	0
1675	1	27	1	4	1	1	0	59.65	3143.8	52.3967	0	3	0
1676	1	46	1	4	1	1	0	17.53	1453.8	24.23	0	3	0
1677	1	46	1	4	1	1	0	17.53	1453.8	24.23	0	3	0
1678	1	46	1	2	1	1	0	17.53	1453.8	24.23	0	3	0
1679	1	46	1	4	1	1	0	17.53	1453.8	24.23	0	3	0
1680	1	46	1	2	1	1	0	17.53	1453.8	24.23	0	3	0
1681	0	71	1	4	1	1	0	25.63	1918.5	31.975	0	3	0
1682	0	71	1	4	1	1	1	25.63	1918.5	31.975	0	3	0
1683	0	71	1	4	1	1	0	25.63	1918.5	31.975	0	3	0
1684	1	57	1	2	1	1	0	18.98	1341.6	22.36	0	3	0
1685	0	64	1	2	1	1	0	56.42	2979.5	49.6583	0	3	0
1686	0	71	1	2	1	1	0	150.03	6952.6	115.877	0	3	0
1687	0	71	1	1	1	1	0	150.03	6952.6	115.877	0	3	0
1688	1	38	1	7	1	1	0	54.52	2897	48.2833	0	3	0
1689	0	40	1	1	1	1	0	45.07	2541	42.35	65	3	1
1690	0	40	1	1	1	1	0	45.07	2541	42.35	0	3	0
1691	1	35	0	3	1	1	0	51.66	4229	70.4833	0	3	0
1692	1	35	0	2	1	1	0	51.66	4229	70.4833	0	3	0
1693	1	47	1	2	1	1	0	58.42	3086.6	51.4433	0	3	0
1694	1	48	1	3	1	1	0	69.27	3483.7	58.0617	0	3	0
1695	1	43	1	2	1	1	0	54.76	2910.6	48.51	28	3	0
1696	1	43	1	3	1	1	0	54.76	2910.6	48.51	28	3	0
1697	0	59	1	2	1	1	0	54.76	2910.6	48.51	0	3	0
1698	0	59	1	2	1	1	0	54.76	2910.6	48.51	0	3	0
1699	0	59	1	2	1	1	0	54.76	2910.6	48.51	0	3	0
1700	0	59	1	2	1	1	0	54.76	2910.6	48.51	0	3	0
1701	1	35	1	3	1	1	0	32.56	2551.6	42.5267	34	3	0
1702	0	68	0	3	1	1	0	9.95	850.7	14.1783	52	3	0
1703	0	68	1	2	1	1	0	69.97	3634	60.5667	0	3	0
1704	0	68	1	2	1	1	0	69.97	3634	60.5667	0	3	0
1705	0	68	1	1	1	1	0	69.97	3634	60.5667	0	3	0
1706	0	68	1	2	1	1	0	69.97	3634	60.5667	0	3	0
1707	0	50	1	1	1	1	0	212.92	9519.8	158.663	0	3	0
1708	0	50	1	2	1	1	0	212.92	9519.8	158.663	0	3	0
1709	0	50	1	2	1	1	0	212.92	9519.8	158.663	0	3	0
1710	0	50	1	2	1	1	0	212.92	9519.8	158.663	0	3	0
1711	1	70	0	4	1	1	0	12.34	1026.7	17.1117	0	3	0
1712	1	70	0	4	1	1	0	12.34	1026.7	17.1117	0	3	0
1713	1	70	0	4	1	1	0	12.34	1026.7	17.1117	0	3	0
1714	0	59	1	1	1	0	0	34.91	2003.8	33.3967	104	3	0
1715	0	64	1	1	1	1	0	19.85	1356	22.6	0	3	0
1716	0	64	1	2	1	1	0	19.85	1356	22.6	0	3	0
1717	1	48	1	1	1	1	0	17.76	1287.5	21.4583	0	3	0
1718	1	48	1	2	1	1	0	17.76	1287.5	21.4583	0	3	0
1719	1	53	1	2	1	1	0	56.13	2779.9	46.3317	0	3	0
1720	0	64	1	4	1	1	0	23.14	1553	25.8833	0	3	0
1721	0	64	1	4	1	1	0	23.14	1553	25.8833	0	3	0
1722	0	64	1	2	1	1	0	23.14	1553	25.8833	0	3	0
1723	1	81	0	4	1	1	0	54.76	2910.6	48.51	0	3	0
1724	1	81	0	4	1	1	0	54.76	2910.6	48.51	0	3	0
1725	1	81	0	2	1	1	0	54.76	2910.6	48.51	0	3	0
1726	1	81	0	4	1	1	0	54.76	2910.6	48.51	0	3	0
1727	1	28	1	1	1	1	0	20.05	1638.4	27.3067	60	3	0
1728	1	71	1	1	1	1	0	8.97	825.5	13.7583	0	3	0
1729	0	32	1	3	1	1	0	32.16	2099.5	34.9917	0	3	0
1730	0	32	1	2	1	1	0	32.16	2099.5	34.9917	0	3	0
1731	1	59	1	2	1	1	0	18.46	1477.9	24.6317	0	3	0
1732	1	47	0	2	1	1	0	23.14	1553	25.8833	0	3	0
1733	1	47	0	1	1	1	0	23.14	1553	25.8833	0	3	0
1734	1	49	0	2	1	1	0	9.41	816.7	13.6117	0	3	0
1735	0	42	0	6	1	1	1	63.94	3228.9	53.815	0	3	0
1736	0	42	0	2	1	1	0	63.94	3228.9	53.815	0	3	0
1737	0	42	0	2	1	1	0	63.94	3228.9	53.815	0	3	0
1738	0	60	1	2	1	1	0	682.94	27100.3	451.672	0	3	0
1739	0	62	1	5	1	0	0	9.16	816.6	13.61	0	3	0
1740	1	50	1	1	1	1	0	19.52	1366.7	22.7783	0	3	0
1741	1	50	1	2	1	1	0	19.52	1366.7	22.7783	0	3	0
1742	1	50	1	2	1	1	0	19.52	1366.7	22.7783	0	3	0
1743	1	62	1	4	1	1	0	12.49	1028.4	17.14	0	3	0
1744	1	62	1	4	1	1	0	12.49	1028.4	17.14	0	3	0
1745	1	62	1	2	1	1	0	12.49	1028.4	17.14	0	3	0
1746	1	50	0	3	1	1	0	21.7	1826.4	30.44	0	3	0
1747	1	50	0	2	1	1	0	21.7	1826.4	30.44	0	3	0
1748	1	59	1	3	1	1	0	60.43	3203.2	53.3867	0	3	0
1749	1	47	1	2	1	1	0	42.62	2438.8	40.6467	0	3	0
1750	1	47	1	3	1	1	0	42.62	2438.8	40.6467	0	3	0
1751	0	64	1	6	1	1	1	823.82	35914.6	598.577	13	3	0
1752	0	64	1	2	1	1	0	823.82	35914.6	598.577	0	3	0
1753	0	64	1	2	1	1	0	823.82	35914.6	598.577	0	3	0
1754	1	56	1	2	1	1	0	7.25	624.6	10.41	0	3	0
1755	1	58	1	1	1	1	0	26.73	2006.8	33.4467	0	3	0
1756	1	58	1	2	1	1	0	26.73	2006.8	33.4467	0	3	0
1757	0	39	1	7	1	1	0	67.01	3320.8	55.3467	0	3	0
1758	0	37	1	3	1	1	0	10.34	893.7	14.895	0	3	0
1759	0	37	1	2	1	1	0	10.34	893.7	14.895	0	3	0
1760	0	76	0	2	1	1	0	9.56	826.7	13.7783	0	3	0
1761	0	76	0	1	1	1	0	9.56	826.7	13.7783	0	3	0
1762	0	30	0	2	1	1	0	936.72	38883.8	648.063	0	3	0
1763	1	62	1	4	1	1	0	5.23	547.9	9.13167	0	3	0
1764	1	62	1	2	1	1	0	5.23	547.9	9.13167	0	3	0
1765	1	62	1	2	1	1	0	5.23	547.9	9.13167	0	3	0
1766	1	33	1	2	1	1	0	23.37	1666.6	27.7767	0	3	0
1767	1	33	1	3	1	1	0	23.37	1666.6	27.7767	0	3	0
1768	1	76	0	2	1	1	0	59.65	3143.8	52.3967	0	3	0
1769	1	76	0	1	1	1	0	59.65	3143.8	52.3967	0	3	0
1770	1	44	1	2	1	1	0	13.39	1340.9	22.3483	0	3	0
1771	1	44	1	3	1	1	0	13.39	1340.9	22.3483	0	3	0
1772	0	41	0	4	1	0	0	12.29	1007.1	16.785	0	3	0
1773	1	27	0	4	1	0	0	120.97	5534.1	92.235	1	3	0
1774	1	37	0	4	1	0	0	81.92	4209.7	70.1617	0	3	0
1775	1	44	1	3	1	1	0	18.98	1341.6	22.36	0	3	0
1776	1	44	1	2	1	1	0	18.98	1341.6	22.36	0	3	0
1777	0	33	0	2	1	1	0	55.78	2875	47.9167	0	3	0
1778	1	32	1	3	1	1	0	10.37	905.8	15.0967	0	3	0
1779	0	68	1	1	1	1	0	19.52	1366.7	22.7783	0	3	0
1780	0	68	1	2	1	1	0	19.52	1366.7	22.7783	0	3	0
1781	1	57	1	2	1	1	0	20.3	1422.3	23.705	0	3	0
1782	1	57	1	2	1	1	0	20.3	1422.3	23.705	0	3	0
1783	1	57	1	2	1	1	0	20.3	1422.3	23.705	0	3	0
1784	0	33	1	2	1	1	0	13.77	1210.8	20.18	0	3	0
1785	0	33	1	2	1	1	0	13.77	1210.8	20.18	0	3	0
1786	0	33	1	2	1	1	0	13.77	1210.8	20.18	0	3	0
1787	0	33	1	2	1	1	0	13.77	1210.8	20.18	0	3	0
1788	0	64	1	4	1	1	0	1115.63	45926.2	765.437	0	3	0
1789	0	64	1	4	1	1	0	1115.63	45926.2	765.437	0	3	0
1790	0	64	1	4	1	1	0	1115.63	45926.2	765.437	0	3	0
1791	0	81	1	5	1	1	0	31.34	2321.3	38.6883	0	3	0
1792	0	81	1	5	1	1	1	31.34	2321.3	38.6883	0	3	0
1793	0	30	1	2	1	1	0	48.63	2541.1	42.3517	0	3	0
1794	0	30	1	2	1	1	0	48.63	2541.1	42.3517	0	3	0
1795	0	30	1	2	1	1	0	48.63	2541.1	42.3517	0	3	0
1796	1	59	0	3	1	1	0	23.37	1666.6	27.7767	24	3	0
1797	1	50	1	3	1	0	0	24.01	1537.1	25.6183	17	3	0
1798	1	37	1	2	1	0	0	18.46	1477.9	24.6317	0	3	0
1799	0	57	0	4	1	1	0	56.58	3004.1	50.0683	0	3	0
1800	0	57	0	4	1	1	0	56.58	3004.1	50.0683	0	3	0
1801	1	30	1	1	1	1	0	21.93	1461.9	24.365	50	3	0
1802	1	21	0	1	1	1	0	8.98	749.4	12.49	0	3	0
1803	1	42	0	1	1	1	0	30.24	2244.6	37.41	0	3	0
1804	1	51	1	2	1	1	0	39.14	2980.8	49.68	0	3	0
1805	1	51	1	3	1	1	0	39.14	2980.8	49.68	0	3	0
1806	1	49	1	2	1	1	0	15.92	1261.5	21.025	0	3	0
1807	1	49	1	3	1	1	0	15.92	1261.5	21.025	0	3	0
1808	0	75	1	1	1	1	0	30.24	2244.6	37.41	0	3	0
1809	0	60	1	1	1	1	0	18.2	1304.1	21.735	0	3	0
1810	1	73	1	5	1	1	0	50.15	2716.7	45.2783	0	3	0
1811	0	52	1	6	1	1	1	819.97	35791.7	596.528	0	3	0
1812	0	36	1	4	1	1	0	92.48	4686.5	78.1083	0	3	0
1813	0	36	1	4	1	1	0	92.48	4686.5	78.1083	0	3	0
1814	0	36	1	4	1	1	0	92.48	4686.5	78.1083	0	3	0
1815	0	57	0	4	1	1	0	56.58	3004.1	50.0683	0	3	0
1816	0	57	0	4	1	1	0	56.58	3004.1	50.0683	0	3	0
1817	0	57	0	4	1	1	0	56.58	3004.1	50.0683	0	3	0
1818	1	67	0	1	1	0	0	360.16	15000.9	250.015	0	3	0
1819	1	67	0	2	1	0	0	360.16	15000.9	250.015	0	3	0
1820	1	39	1	4	1	1	0	55.95	3029.7	50.495	0	3	0
1821	1	39	1	4	1	1	0	55.95	3029.7	50.495	0	3	0
1822	1	39	1	4	1	1	0	55.95	3029.7	50.495	0	3	0
1823	0	77	0	4	1	1	1	5.23	547.9	9.13167	0	3	0
1824	0	77	0	4	1	1	0	5.23	547.9	9.13167	0	3	0
1825	0	77	0	4	1	1	0	5.23	547.9	9.13167	0	3	0
1826	0	77	0	2	1	1	0	5.23	547.9	9.13167	0	3	0
1827	0	61	1	4	1	1	0	52.83	2745.8	45.7633	0	3	0
1828	0	61	1	4	1	1	0	52.83	2745.8	45.7633	0	3	0
1829	0	61	1	2	1	1	0	52.83	2745.8	45.7633	0	3	0
1830	0	61	1	4	1	1	0	52.83	2745.8	45.7633	0	3	0
1831	1	56	1	2	1	1	0	24.89	1852.6	30.8767	0	3	0
1832	0	47	1	4	1	1	0	51.34	3009.2	50.1533	0	3	0
1833	0	47	1	2	1	1	0	51.34	3009.2	50.1533	0	3	0
1834	0	47	1	4	1	1	0	51.34	3009.2	50.1533	0	3	0
1835	0	47	1	4	1	1	0	51.34	3009.2	50.1533	0	3	0
1836	1	31	1	3	1	1	0	10.19	911.6	15.1933	0	3	0
1837	1	62	1	2	1	1	0	32.18	2426.6	40.4433	0	3	0
1838	1	62	1	1	1	1	0	32.18	2426.6	40.4433	0	3	0
1839	0	51	1	7	1	1	0	16.87	1147.6	19.1267	0	3	0
1840	0	61	1	3	1	1	0	627.64	26672.3	444.538	0	3	0
1841	0	45	0	3	1	1	0	9.16	816.6	13.61	35	3	0
1842	0	45	0	2	1	1	0	9.16	816.6	13.61	35	3	0
1843	1	61	1	7	1	1	0	7.37	715.1	11.9183	9	3	0
1844	1	27	0	2	1	1	0	132.35	6172.3	102.872	0	3	0
1845	1	59	1	2	1	1	0	51.66	4229	70.4833	0	3	0
1846	1	59	1	1	1	1	0	51.66	4229	70.4833	0	3	0
1847	1	50	0	3	1	1	0	9.46	845.6	14.0933	0	3	0
1848	0	60	1	2	1	1	0	5.89	548.6	9.14333	0	3	0
1849	0	60	1	1	1	1	0	5.89	548.6	9.14333	0	3	0
1850	0	41	1	3	1	1	0	10.19	911.6	15.1933	0	3	0
1851	0	50	0	1	1	0	0	62.15	3180.3	53.005	0	3	0
1852	0	50	0	2	1	0	0	62.15	3180.3	53.005	0	3	0
1853	1	51	1	7	1	1	0	12.34	1026.7	17.1117	0	3	0
1854	1	58	1	2	1	1	0	75.76	3822.5	63.7083	0	3	0
1855	1	58	1	3	1	1	0	75.76	3822.5	63.7083	0	3	0
1856	0	71	1	1	1	1	0	21.28	1662.4	27.7067	0	3	0
1857	0	71	1	2	1	1	0	21.28	1662.4	27.7067	0	3	0
1858	0	52	1	2	1	1	0	21.22	1639.5	27.325	0	3	0
1859	0	49	1	1	1	1	0	1049.27	46540.4	775.673	0	3	0
1860	1	65	1	5	1	1	0	86.93	4351.4	72.5233	0	3	0
1861	1	39	1	5	1	1	0	84.8	4170.1	69.5017	0	3	0
1862	0	48	1	5	1	1	0	13	1084	18.0667	0	3	0
1863	0	43	1	1	1	1	0	74.39	3765.5	62.7583	0	3	0
1864	0	43	1	2	1	1	0	74.39	3765.5	62.7583	0	3	0
1865	0	43	1	2	1	1	0	74.39	3765.5	62.7583	0	3	0
1866	1	36	1	2	1	1	0	30.24	2244.6	37.41	0	3	0
1867	1	36	1	2	1	1	0	30.24	2244.6	37.41	0	3	0
1868	1	36	1	2	1	1	0	30.24	2244.6	37.41	0	3	0
1869	0	60	1	2	1	1	0	34.91	2003.8	33.3967	0	3	0
1870	0	60	1	2	1	1	0	34.91	2003.8	33.3967	0	3	0
1871	0	70	1	4	1	1	0	21.46	1651.5	27.525	0	3	0
1872	0	70	1	4	1	1	0	21.46	1651.5	27.525	0	3	0
1873	0	70	1	4	1	1	0	21.46	1651.5	27.525	0	3	0
1874	0	70	1	5	1	1	0	21.46	1651.5	27.525	0	3	0
1875	1	46	1	3	1	1	0	59.98	3188.6	53.1433	0	3	0
1876	1	34	1	3	1	1	0	21.46	1651.5	27.525	0	3	0
1877	0	54	1	3	1	1	0	8.52	717.9	11.965	0	3	0
1878	1	52	1	4	1	1	0	27.66	1691.9	28.1983	0	3	0
1879	1	52	1	4	1	1	0	27.66	1691.9	28.1983	0	3	0
1880	1	52	1	2	1	1	0	27.66	1691.9	28.1983	0	3	0
1881	1	61	0	2	1	1	0	18.39	1550.3	25.8383	0	3	0
1882	1	61	0	2	1	1	0	18.39	1550.3	25.8383	0	3	0
1883	0	74	1	2	1	0	0	12.37	1019.1	16.985	0	3	0
1884	1	49	1	3	1	1	0	20.44	1327	22.1167	0	3	0
1885	0	36	1	2	1	1	0	1245.05	52180.2	869.67	0	3	0
1886	1	43	1	2	1	1	0	30.01	2208.5	36.8083	0	3	0
1887	1	25	0	7	1	1	0	19.38	1590.2	26.5033	12	3	0
1888	0	72	1	4	1	1	0	23.37	1554.4	25.9067	0	3	0
1889	0	72	1	2	1	1	0	23.37	1554.4	25.9067	0	3	0
1890	0	72	1	2	1	1	0	23.37	1554.4	25.9067	0	3	0
1891	0	72	1	4	1	1	0	23.37	1554.4	25.9067	0	3	0
1892	0	72	1	4	1	1	0	23.37	1554.4	25.9067	0	3	0
1893	0	64	1	2	1	0	0	1243.93	58587.2	976.453	0	3	0
1894	1	55	0	2	1	1	0	17.01	1404	23.4	0	3	0
1895	1	55	0	3	1	1	0	17.01	1404	23.4	0	3	0
1896	1	76	0	5	1	1	0	520.35	21284.3	354.738	8	3	0
1897	1	64	1	1	1	1	0	55.81	2978.2	49.6367	12	3	1
1898	0	20	0	3	1	1	0	5.23	547.9	9.13167	0	3	0
1899	0	20	0	2	1	0	0	5.23	547.9	9.13167	34	3	0
1900	1	61	0	4	1	1	0	63.03	3105.2	51.7533	0	3	0
1901	1	61	0	4	1	1	0	63.03	3105.2	51.7533	0	3	0
1902	1	61	0	4	1	1	1	63.03	3105.2	51.7533	0	3	0
1903	1	77	1	1	1	1	0	113.38	5237.2	87.2867	0	3	0
1904	1	77	1	2	1	1	0	113.38	5237.2	87.2867	0	3	0
1905	1	77	1	2	1	1	0	113.38	5237.2	87.2867	0	3	0
1906	0	51	1	7	1	1	0	7.56	619.4	10.3233	7	3	0
1907	0	44	1	3	1	1	0	31.09	2571.2	42.8533	0	3	0
1908	0	48	1	4	1	1	1	30.24	2244.6	37.41	6	3	1
1909	0	48	1	4	1	1	0	30.24	2244.6	37.41	0	3	0
1910	0	48	1	4	1	1	0	30.24	2244.6	37.41	0	3	0
1911	0	48	1	4	1	1	0	30.24	2244.6	37.41	0	3	0
1912	1	37	1	3	1	1	0	51.66	4229	70.4833	0	3	0
1913	1	46	0	3	1	1	0	9.3	829.5	13.825	0	3	0
1914	1	46	0	2	1	1	0	9.3	829.5	13.825	0	3	0
1915	0	78	1	6	1	1	1	60.72	3158	52.6333	0	3	0
1916	1	25	1	4	1	1	0	27.29	2335.8	38.93	27	3	0
1917	1	71	1	1	1	1	0	52.75	3779.3	62.9883	31	3	1
1918	0	39	1	2	1	1	0	10.19	911.6	15.1933	0	3	0
1919	0	39	1	2	1	1	0	10.19	911.6	15.1933	0	3	0
1920	0	39	1	2	1	1	0	10.19	911.6	15.1933	0	3	0
1921	0	39	1	2	1	1	0	10.19	911.6	15.1933	0	3	0
1922	0	68	1	4	1	1	0	51.66	4229	70.4833	0	3	0
1923	0	68	1	4	1	1	0	51.66	4229	70.4833	0	3	0
1924	0	68	1	2	1	1	0	51.66	4229	70.4833	0	3	0
1925	0	68	1	4	1	1	0	51.66	4229	70.4833	0	3	0
1926	0	68	1	2	1	1	0	51.66	4229	70.4833	0	3	0
1927	0	67	1	2	1	1	0	387.47	17174.5	286.242	0	3	0
1928	0	67	1	2	1	1	0	387.47	17174.5	286.242	0	3	0
1929	0	67	1	2	1	1	0	387.47	17174.5	286.242	0	3	0
1930	0	51	1	7	1	1	0	7.56	619.4	10.3233	0	3	0
1931	1	33	0	1	1	0	0	51.66	4229	70.4833	43	3	0
1932	0	58	1	1	1	0	0	8.82	779.4	12.99	0	3	0
1933	1	31	0	1	1	1	0	8.52	717.9	11.965	0	3	0
1934	0	50	1	3	1	1	0	56.58	3004.1	50.0683	0	3	0
1935	1	40	1	3	1	1	0	23.37	1666.6	27.7767	0	3	0
1936	1	81	1	2	1	1	0	21.46	1651.5	27.525	0	3	0
1937	0	47	1	3	1	1	0	57.48	3073.2	51.22	0	3	0
1938	0	47	1	2	1	1	0	57.48	3073.2	51.22	0	3	0
1939	0	18	0	2	1	1	0	9.95	850.7	14.1783	0	3	0
1940	0	18	0	3	1	1	0	9.95	850.7	14.1783	0	3	0
1941	1	48	1	2	1	1	0	53.03	2798.3	46.6383	0	3	0
1942	1	48	1	3	1	1	0	53.03	2798.3	46.6383	0	3	0
1943	1	34	1	4	1	1	0	15.92	1261.5	21.025	0	3	0
1944	1	34	1	4	1	1	0	15.92	1261.5	21.025	0	3	0
1945	1	34	1	4	1	1	0	15.92	1261.5	21.025	0	3	0
1946	1	34	1	4	1	1	0	15.92	1261.5	21.025	1	3	0
1947	1	34	1	2	1	1	0	15.92	1261.5	21.025	0	3	0
1948	0	72	1	4	1	1	1	8.25	723.1	12.0517	0	3	0
1949	0	72	1	4	1	1	0	8.25	723.1	12.0517	0	3	0
1950	0	72	1	4	1	1	0	8.25	723.1	12.0517	0	3	0
1951	0	43	1	4	1	0	1	39.1	2541.7	42.3617	19	3	0
1952	0	43	1	4	1	1	0	39.1	2541.7	42.3617	0	3	0
1953	0	43	1	4	1	1	0	39.1	2541.7	42.3617	0	3	0
1954	1	58	1	5	1	1	0	975.21	44043.3	734.055	0	3	0
1955	0	47	1	2	1	1	0	21.46	1651.5	27.525	0	3	0
1956	0	47	1	3	1	1	0	21.46	1651.5	27.525	0	3	0
1957	0	44	1	2	1	1	0	23.37	1666.6	27.7767	0	3	0
1958	0	44	1	3	1	1	0	23.37	1666.6	27.7767	0	3	0
1959	0	64	1	4	1	1	0	21.6	1464.4	24.4067	0	3	0
1960	0	64	1	2	1	1	0	21.6	1464.4	24.4067	0	3	0
1961	0	64	1	4	1	1	0	21.6	1464.4	24.4067	0	3	0
1962	0	64	1	4	1	1	0	21.6	1464.4	24.4067	0	3	0
1963	0	62	1	4	1	1	0	803.57	35670.5	594.508	0	3	0
1964	0	62	1	2	1	1	0	803.57	35670.5	594.508	0	3	0
1965	0	62	1	4	1	1	0	803.57	35670.5	594.508	0	3	0
1966	0	62	1	4	1	1	0	803.57	35670.5	594.508	0	3	0
1967	1	60	1	4	1	1	0	66.21	3266.9	54.4483	0	3	0
1968	1	60	1	7	1	1	0	21.46	1651.5	27.525	0	3	0
1969	1	58	1	2	1	1	0	21.36	1424	23.7333	0	3	0
1970	1	58	1	3	1	1	0	21.36	1424	23.7333	0	3	0
1971	1	71	1	4	1	1	0	84.37	4206.3	70.105	7	3	0
1972	1	86	0	4	1	1	0	12.31	1008.9	16.815	0	3	0
1973	1	52	0	2	1	1	0	9.8	850.2	14.17	0	3	0
1974	1	52	0	3	1	1	0	9.8	850.2	14.17	0	3	0
1975	0	58	1	3	1	1	0	19.53	1399.7	23.3283	0	3	0
1976	0	58	1	2	1	1	0	19.53	1399.7	23.3283	0	3	0
1977	0	46	1	3	1	1	0	32.18	2426.6	40.4433	0	3	0
1978	0	46	1	2	1	1	0	32.18	2426.6	40.4433	0	3	0
1979	0	77	1	6	1	1	1	321.41	13692.4	228.207	0	3	0
1980	1	34	0	7	1	1	0	23.14	1553	25.8833	10	3	0
1981	1	65	1	3	1	1	0	20.3	1422.3	23.705	0	3	0
1982	1	65	1	2	1	1	0	20.3	1422.3	23.705	0	3	0
1983	1	57	1	6	1	1	1	89.18	4518.4	75.3067	0	3	0
1984	1	50	1	3	1	0	0	53.51	2870.9	47.8483	41	3	0
1985	1	58	1	4	1	1	0	975.21	44043.3	734.055	0	3	0
1986	1	58	1	4	1	1	0	975.21	44043.3	734.055	0	3	0
1987	1	58	1	2	1	1	0	975.21	44043.3	734.055	0	3	0
1988	0	63	1	4	1	1	0	19.53	1399.7	23.3283	0	3	0
1989	0	63	1	2	1	1	0	19.53	1399.7	23.3283	0	3	0
1990	0	63	1	4	1	1	0	19.53	1399.7	23.3283	0	3	0
1991	0	46	1	6	1	1	1	379.91	16512.1	275.202	0	3	0
1992	0	24	0	1	1	0	0	23.32	1891.7	31.5283	27	3	0
1993	0	35	1	2	1	1	0	216.29	9986.5	166.442	0	3	0
1994	0	35	1	4	1	1	0	216.29	9986.5	166.442	0	3	0
1995	0	35	1	2	1	1	0	216.29	9986.5	166.442	0	3	0
1996	0	35	1	4	1	1	0	216.29	9986.5	166.442	0	3	0
1997	1	25	0	3	1	1	0	7.7	643.6	10.7267	0	3	0
1998	1	57	1	2	1	1	0	131.08	6051.2	100.853	0	3	0
1999	1	57	1	3	1	1	0	131.08	6051.2	100.853	0	3	0
[truncated: 6,693 more rows]
